# Supplementary material for: Emergence of multidrug-resistant blaCTX-M-65/gyrA_D87Y clones among the circulating Salmonella Infantis population in Mexico
Source: Microb Genom. 2026 Feb 16;12(2):001645. doi: 10.1099/mgen.0.001645 (PMC12908943; doi:10.1099/mgen.0.001645)
Supplement: Uncited Supplementary Material 2. [file mgen-12-01645-s002.xlsx]

## Sheet: Table S1
Table S1. NCBI accessions and metadata of 191 Salmonella Infantis isolates collected in Mexico from different sources.
#Organism group	BioProject	Run or assembly accession	AMR genotypes	Strain	Collected by	Contigs	Isolate	Create date	Location	Isolation source	Isolation type	Collection date	SNP cluster	Min-same	Min-diff	BioSample	SISTR O_antigen	SISTR_h1	SISTR_h2	SISTR_serovar	SISTR_serovar_cgmlst
Salmonella enterica	PRJNA832240	GCA025292415.1		IRV-65	Centro de Investigacion en Alimentacion y Desarrollo (CIAD A. C.). Laboratorio Nacional para la Investigacion en Inocuidad Alimentaria (LANIIA).	473	PDT001427612.1	2022-09-20T03:43:46Z	Sinaloa	Tamazula river	environmental/other	2019-07				SAMN27916021	6,7,14	r	1,5	Infantis	Infantis
Salmonella enterica	PRJNA1073910	SRR28813325	aac(3)-IVa,aadA1,aph(3')-Ia,aph(4)-Ia,blaCTX-M-65,dfrA14,floR,fosA3,gyrA_D87Y,sul1,tet(A)	COFEPRIS_CCAYAC_000076	COFEPRIS_Comision Estatal para la proteccion contra riesgos sanitarios.	70	PDT002147312.1	2024-04-26T18:53:37Z	Querétaro	chicken	environmental/other	2023	PDS000208495.64	10	31	SAMN41091853	6,7,14	r	1,5	Infantis	Infantis
Salmonella enterica	PRJNA1073910	SRR28813326	aac(3)-IVa,aadA1,aadA1,aph(3')-Ia,aph(4)-Ia,blaCTX-M-65,dfrA14,floR,gyrA_D87Y,sul1,tet(A)	COFEPRIS_CCAYAC_000075	COFEPRIS_Comision Estatal para la proteccion contra riesgos sanitarios.	70	PDT002147313.1	2024-04-26T18:53:37Z	Querétaro	chicken	environmental/other	2023	PDS000208495.64	13	11	SAMN41091852	6,7,14	r	1,5	Infantis	Infantis
Salmonella enterica	PRJNA1073910	SRR28813338	aac(3)-IVa,aadA1,aph(4)-Ia,blaCTX-M-65,dfrA14,dfrA14,floR,gyrA_D87Y,sul1,sul1,tet(A)	COFEPRIS_CCAYAC_000064	COFEPRIS_Comision Estatal para la proteccion contra riesgos sanitarios.	94	PDT002147325.1	2024-04-26T18:53:42Z	Aguascalientes	Chicken medallion	environmental/other	2023	PDS000208495.64	3	4	SAMN41091841	6,7,14	r	1,5	Infantis	Infantis
Salmonella enterica	PRJNA1073910	SRR28813343	aac(3)-IVa,aadA1,aph(4)-Ia,gyrA_D87Y,sul1,tet(A)	COFEPRIS_CCAYAC_000059	COFEPRIS_Comision Estatal para la proteccion contra riesgos sanitarios.	65	PDT002147330.1	2024-04-26T18:53:44Z	Nuevo León	Refrigerated raw chicken breast	environmental/other	2023	PDS000208495.64	22	34	SAMN41091836	6,7,14	r	1,5	Infantis	Infantis
Salmonella enterica	PRJNA1073910	SRR28814726	aac(3)-IVa,aadA1,aph(4)-Ia,blaCTX-M-65,floR,fosA3,gyrA_D87Y,sul1,tet(A)	COFEPRIS_CCAYAC_000083	COFEPRIS_Comision Estatal para la proteccion contra riesgos sanitarios.	67	PDT002147519.1	2024-04-26T22:11:33Z	Michoacán	Raw chicken	environmental/other	2023	PDS000208495.64	4	31	SAMN41093565	6,7,14	r	1,5	Infantis	Infantis
Salmonella enterica	PRJNA1073910	SRR28814727	aac(3)-IVa,aadA1,aph(4)-Ia,blaCTX-M-65,floR,fosA3,gyrA_D87Y,sul1,tet(A)	COFEPRIS_CCAYAC_000082	COFEPRIS_Comision Estatal para la proteccion contra riesgos sanitarios.	64	PDT002147520.1	2024-04-26T22:11:34Z	Michoacán	Raw chicken	environmental/other	2023	PDS000208495.64	4	31	SAMN41093564	6,7,14	r	1,5	Infantis	Infantis
Salmonella enterica	PRJNA1073910	SRR28814742	aac(3)-IVa,aadA1,aph(4)-Ia,blaCTX-M-65,gyrA_D87Y,mcr-1.1,sul1,tet(A)	COFEPRIS_CCAYAC_000093	COFEPRIS_Comision Estatal para la proteccion contra riesgos sanitarios.	61	PDT002147535.1	2024-04-26T22:11:39Z	Chihuahua	Fresh chicken	environmental/other	2023	PDS000104180.5		21	SAMN41093575	6,7,14	r	1,5	Infantis	Infantis
Salmonella enterica	PRJNA1073910	SRR28814748	aac(3)-IVa,aadA1,aph(3')-Ia,aph(4)-Ia,blaCTX-M-65,dfrA14,fosA3,gyrA_D87Y,sul1,tet(A)	COFEPRIS_CCAYAC_000079	COFEPRIS_Comision Estatal para la proteccion contra riesgos sanitarios.	66	PDT002147541.1	2024-04-26T22:11:41Z	Tlaxcala	Fresh chicken	environmental/other	2023				SAMN41093561	6,7,14	r	1,5	Infantis	Infantis
Salmonella enterica	PRJNA1073910	SRR28335898	aac(3)-IVa,aadA1,aph(4)-Ia,blaCTX-M-65,floR,fosA3,gyrA_D87Y,sul1,tet(A)	COFEPRIS_CCAYAC_000030	Comision Estatal para la proteccion contra riesgos sanitarios.	66	PDT002111778.1	2024-03-13T23:03:21Z	Chihuahua	Fresh chicken	environmental/other	2023	PDS000208495.64	23	37	SAMN40443419	6,7,14	r	1,5	Infantis	Infantis
Salmonella enterica	PRJNA1073910	SRR28335915	aac(3)-IVa,aadA1,aph(3')-Ia,aph(4)-Ia,blaCTX-M-65,dfrA14,floR,fosA3,fosA,fosA,gyrA_D87Y,sul1,tet(A)	COFEPRIS_CCAYAC_000036	Comision Estatal para la proteccion contra riesgos sanitarios.	66	PDT002111795.1	2024-03-13T23:03:25Z	Aguascalientes	Chicken meat	environmental/other	2023	PDS000208495.64	15	32	SAMN40443423	6,7,14	r	1,5	Infantis	Infantis
Salmonella enterica	PRJNA1073910	SRR28335918	aac(3)-IVa,aadA1,aph(4)-Ia,blaCTX-M-65,dfrA14,floR,fosA3,gyrA_D87Y,sul1,tet(A)	COFEPRIS_CCAYAC_000031	Comision Estatal para la proteccion contra riesgos sanitarios.	69	PDT002111798.1	2024-03-13T23:03:25Z	Chihuahua	Fresh chicken breast	environmental/other	2023	PDS000208495.64	19	33	SAMN40443420	6,7,14	r	1,5	Infantis	Infantis
Salmonella enterica	PRJNA1073910	SRR28335920	aac(3)-IVa,aadA1,aph(3')-Ia,aph(4)-Ia,blaCTX-M-65,dfrA14,floR,fosA3,gyrA_D87Y,sul1,tet(A)	COFEPRIS_CCAYAC_000021	Comision Estatal para la proteccion contra riesgos sanitarios.	71	PDT002111800.1	2024-03-13T23:03:26Z	Tabasco	Raw chicken	environmental/other	2023				SAMN40443410	6,7,14	r	1,5	Infantis	Infantis
Salmonella enterica	PRJNA480281	SRR31435116		SENASICA_Sa_BW54	INSP	39	PDT002482070.1	2024-11-21T21:26:42Z	San Luis Potosí	Pork (ground meat)	environmental/other	2024-05-13	PDS000208497.1	3	33	SAMN44826012	6,7,14	r	1,5	Infantis	Infantis
Salmonella enterica	PRJNA480281	SRR31435117		SENASICA_Sa_BW53	INSP	38	PDT002482071.1	2024-11-21T21:26:42Z	San Luis Potosí	Pork (ground meat)	environmental/other	2024-05-13	PDS000208497.1	0	30	SAMN44826011	6,7,14	r	1,5	Infantis	Infantis
Salmonella enterica	PRJNA480281	SRR31435118		SENASICA_Sa_BW52	INSP	41	PDT002482072.1	2024-11-21T21:26:42Z	San Luis Potosí	Pork (ground meat)	environmental/other	2024-05-13	PDS000208497.1	0	30	SAMN44826010	6,7,14	r	1,5	Infantis	Infantis
Salmonella enterica	PRJNA480281	SRR31435121		SENASICA_Sa_BW49	INSP	43	PDT002482075.1	2024-11-21T21:26:45Z	San Luis Potosí	Pork (ground meat)	environmental/other	2024-05-13	PDS000028775.16	0	24	SAMN44826007	6,7,14	r	1,5	Infantis	Infantis
Salmonella enterica	PRJNA480281	SRR31435123		SENASICA_Sa_BW47	INSP	42	PDT002482077.1	2024-11-21T21:26:45Z	San Luis Potosí	Pork (ground meat)	environmental/other	2024-05-13	PDS000028775.16	0	24	SAMN44826005	6,7,14	r	1,5	Infantis	Infantis
Salmonella enterica	PRJNA480281	SRR31435135		SENASICA_Sa_BW28	INSP	44	PDT002482089.1	2024-11-21T21:26:50Z	Colima	Beef (ground meat)	environmental/other	2024-03-03	PDS000028775.16	5	12	SAMN44825986	6,7,14	r	1,5	Infantis	Infantis
Salmonella enterica	PRJNA480281	SRR28724106	aac(3)-IVa,aadA1,aph(3')-Ia,aph(4)-Ia,blaCTX-M-65,dfrA14,floR,gyrA_D87Y,sul1,tet(A)	SENASICA_Sa_BQ41	INSP-FMVZ	77	PDT002140531.1	2024-04-17T23:11:00Z	Ciudad de México	Raw chicken parts	environmental/other	2023-04-17	PDS000208495.64	1	7	SAMN40973917	6,7,14	r	1,5	Infantis	Infantis
Salmonella enterica	PRJNA480281	SRR28724107	aac(3)-IVa,aadA1,aph(3')-Ia,aph(4)-Ia,blaCTX-M-65,dfrA14,floR,gyrA_D87Y,sul1,tet(A)	SENASICA_Sa_BQ40	INSP-FMVZ	76	PDT002140532.1	2024-04-17T23:11:01Z	Ciudad de México	Raw chicken parts	environmental/other	2023-04-17	PDS000208495.64	7	5	SAMN40973916	6,7,14	r	1,5	Infantis	Infantis
Salmonella enterica	PRJNA480281	SRR28724108	aac(3)-IVa,aadA1,aph(4)-Ia,blaCTX-M-65,fosA3,gyrA_D87Y,sul1,tet(A)	SENASICA_Sa_BQ39	INSP-FMVZ	61	PDT002140533.1	2024-04-17T23:11:01Z	Ciudad de México	Raw chicken parts	environmental/other	2023-03-05	PDS000208495.64	9	31	SAMN40973915	6,7,14	r	1,5	Infantis	Infantis
Salmonella enterica	PRJNA480281	SRR28724109	aac(3)-IVa,aadA1,aph(3')-Ia,aph(4)-Ia,blaCTX-M-65,floR,fosA3,gyrA_D87Y,sul1,tet(A)	SENASICA_Sa_BQ38	INSP-FMVZ	73	PDT002140534.1	2024-04-17T23:11:01Z	Ciudad de México	Raw chicken parts	environmental/other	2023-03-05	PDS000208495.64	12	18	SAMN40973914	6,7,14	r	1,5	Infantis	Infantis
Salmonella enterica	PRJNA480281	SRR28724112	aac(3)-IVa,aadA1,aph(4)-Ia,blaCTX-M-65,dfrA14,dfrA14,floR,gyrA_D87Y,sul1,tet(A)	SENASICA_Sa_BQ88	INSP-FMVZ	82	PDT002140537.1	2024-04-17T23:11:02Z	Ciudad de México	Raw chicken parts	environmental/other	2023-08-27	PDS000208495.64	0	8	SAMN40973962	6,7,14	r	1,5	Infantis	Infantis
Salmonella enterica	PRJNA480281	SRR28724113	aac(3)-IVa,aadA1,aph(3')-Ia,aph(4)-Ia,blaCTX-M-65,dfrA14,floR,gyrA_D87Y,sul1,tet(A)	SENASICA_Sa_BQ87	INSP-FMVZ	74	PDT002140538.1	2024-04-17T23:11:02Z	Ciudad de México	Raw chicken parts	environmental/other	2023-08-27	PDS000208495.64	10	8	SAMN40973961	6,7,14	r	1,5	Infantis	Infantis
Salmonella enterica	PRJNA480281	SRR28724115	aac(3)-IVa,aadA1,aph(4)-Ia,dfrA14,gyrA_D87Y,sul1,tet(A)	SENASICA_Sa_BQ85	INSP-FMVZ	71	PDT002140540.1	2024-04-17T23:11:02Z	Ciudad de México	Raw chicken parts	environmental/other	2023-08-27	PDS000208495.64	8	11	SAMN40973959	6,7,14	r	1,5	Infantis	Infantis
Salmonella enterica	PRJNA480281	SRR28724117	aadA1,gyrA_D87Y,sul1,tet(A)	SENASICA_Sa_BQ37	INSP-FMVZ	64	PDT002140542.1	2024-04-17T23:11:03Z	Ciudad de México	Raw chicken parts	environmental/other	2023-03-05	PDS000208495.64	6	35	SAMN40973913	6,7,14	r	1,5	Infantis	Infantis
Salmonella enterica	PRJNA480281	SRR28724119	aac(3)-IVa,aadA1,aph(4)-Ia,dfrA14,floR,gyrA_D87Y,sul1,tet(A)	SENASICA_Sa_BQ81	INSP-FMVZ	67	PDT002140544.1	2024-04-17T23:11:03Z	Ciudad de México	Raw chicken parts	environmental/other	2023-08-20	PDS000208495.64	17	40	SAMN40973956	6,7,14	r	1,5	Infantis	Infantis
Salmonella enterica	PRJNA480281	SRR28724121	aac(3)-IVa,aadA1,aph(4)-Ia,blaCTX-M-65,dfrA14,floR,fosA3,gyrA_D87Y,sul1,tet(A)	SENASICA_Sa_BQ78	INSP-FMVZ	74	PDT002140546.1	2024-04-17T23:11:04Z	Ciudad de México	Raw chicken parts	environmental/other	2023-08-20	PDS000208495.64	27	42	SAMN40973954	6,7,14	r	1,5	Infantis	Infantis
Salmonella enterica	PRJNA480281	SRR28724128	aac(3)-IVa,aadA1,aph(4)-Ia,floR,fosA3,gyrA_D87Y,sul1,tet(A)	SENASICA_Sa_BQ36	INSP-FMVZ	66	PDT002140553.1	2024-04-17T23:11:06Z	Ciudad de México	Raw chicken parts	environmental/other	2023-03-05	PDS000208495.64	6	33	SAMN40973912	6,7,14	r	1,5	Infantis	Infantis
Salmonella enterica	PRJNA480281	SRR28724133	aac(3)-IVa,aadA1,aph(4)-Ia,blaCTX-M-65,dfrA14,fosA3,gyrA_D87Y,sul1,tet(A)	SENASICA_Sa_BQ67	INSP-FMVZ	72	PDT002140558.1	2024-04-17T23:11:07Z	Ciudad de México	Raw chicken parts	environmental/other	2023-08-06	PDS000208495.64	27	43	SAMN40973943	6,7,14	r	1,5	Infantis	Infantis
Salmonella enterica	PRJNA480281	SRR28724135	aac(3)-IVa,aadA1,aph(4)-Ia,blaCTX-M-65,dfrA14,floR,fosA3,gyrA_D87Y,sul1,tet(A)	SENASICA_Sa_BQ65	INSP-FMVZ	74	PDT002140560.1	2024-04-17T23:11:07Z	Ciudad de México	Raw chicken parts	environmental/other	2023-08-06	PDS000208495.64	16	24	SAMN40973941	6,7,14	r	1,5	Infantis	Infantis
Salmonella enterica	PRJNA480281	SRR28724139	aac(3)-IVa,aph(4)-Ia,floR,gyrA_D87Y,	SENASICA_Sa_BQ35	INSP-FMVZ	66	PDT002140564.1	2024-04-17T23:11:08Z	Ciudad de México	Raw chicken parts	environmental/other	2023-02-19	PDS000208495.64	1	5	SAMN40973911	6,7,14	r	1,5	Infantis	Infantis
Salmonella enterica	PRJNA480281	SRR28724145	aac(3)-IVa,aadA1,aph(4)-Ia,blaCTX-M-65,fosA3,gyrA_D87Y,sul1,tet(A)	SENASICA_Sa_BQ56	INSP-FMVZ	64	PDT002140570.1	2024-04-17T23:11:09Z	Ciudad de México	Raw chicken parts	environmental/other	2023-07-30	PDS000208495.64	0	28	SAMN40973932	6,7,14	r	1,5	Infantis	Infantis
Salmonella enterica	PRJNA480281	SRR28724146	aac(3)-IVa,aadA1,aph(4)-Ia,blaCTX-M-65,fosA,gyrA_D87Y,sul1,tet(A)	SENASICA_Sa_BQ55	INSP-FMVZ	66	PDT002140571.1	2024-04-17T23:11:10Z	Ciudad de México	Raw chicken parts	environmental/other	2023-07-30	PDS000208495.64	0	28	SAMN40973931	6,7,14	r	1,5	Infantis	Infantis
Salmonella enterica	PRJNA480281	SRR28724149	aac(3)-IVa,aadA1,aph(4)-Ia,dfrA14,dfrA14,floR,gyrA_D87Y,sul1,tet(A)	SENASICA_Sa_BQ52	INSP-FMVZ	69	PDT002140574.1	2024-04-17T23:11:10Z	Ciudad de México	Raw chicken parts	environmental/other	2023-04-23	PDS000208495.64	0	33	SAMN40973928	6,7,14	r	1,5	Infantis	Infantis
Salmonella enterica	PRJNA480281	SRR28724152	aac(3)-IVa,aadA1,aph(4)-Ia,blaCTX-M-65,dfrA14,fosA3,gyrA_D87Y,sul1,tet(A)	SENASICA_Sa_BQ50	INSP-FMVZ	64	PDT002140577.1	2024-04-17T23:11:11Z	Ciudad de México	Raw chicken parts	environmental/other	2023-04-23	PDS000208495.64	0	23	SAMN40973926	6,7,14	r	1,5	Infantis	Infantis
Salmonella enterica	PRJNA480281	SRR28724153	aac(3)-IVa,aadA1,aph(4)-Ia,blaCTX-M-65,dfrA14,fosA3,gyrA_D87Y,sul1,tet(A)	SENASICA_Sa_BQ49	INSP-FMVZ	61	PDT002140578.1	2024-04-17T23:11:11Z	Ciudad de México	Raw chicken parts	environmental/other	2023-04-23	PDS000208495.64	0	23	SAMN40973925	6,7,14	r	1,5	Infantis	Infantis
Salmonella enterica	PRJNA480281	SRR28724155	aac(3)-IVa,aadA1,aph(3')-Ia,aph(4)-Ia,blaCTX-M-65,dfrA14,floR,fosA3,gyrA_D87Y,sul1,tet(A)	SENASICA_Sa_BQ47	INSP-FMVZ	81	PDT002140580.1	2024-04-17T23:11:12Z	Ciudad de México	Raw chicken parts	environmental/other	2023-04-17	PDS000208495.64	5	38	SAMN40973923	6,7,14	r	1,5	Infantis	Infantis
Salmonella enterica	PRJNA480281	SRR28724156	aac(3)-IVa,aadA1,aph(3')-Ia,aph(4)-Ia,blaCTX-M-65,dfrA14,floR,fosA3,gyrA_D87Y,sul1,tet(A)	SENASICA_Sa_BQ46	INSP-FMVZ	78	PDT002140581.1	2024-04-17T23:11:12Z	Ciudad de México	Raw chicken parts	environmental/other	2023-04-17	PDS000208495.64	2	34	SAMN40973922	6,7,14	r	1,5	Infantis	Infantis
Salmonella enterica	PRJNA480281	SRR28724157	aac(3)-IVa,aadA1,aph(3')-Ia,aph(4)-Ia,blaCTX-M-65,dfrA14,floR,fosA3,gyrA_D87Y,sul1,tet(A)	SENASICA_Sa_BQ45	INSP-FMVZ	84	PDT002140582.1	2024-04-17T23:11:12Z	Ciudad de México	Raw chicken parts	environmental/other	2023-04-17	PDS000208495.64	6	39	SAMN40973921	6,7,14	r	1,5	Infantis	Infantis
Salmonella enterica	PRJNA480281	SRR28724158	aac(3)-IVa,aadA1,aph(3')-Ia,aph(4)-Ia,blaCTX-M-65,dfrA14,floR,fosA3,gyrA_D87Y,sul1,tet(A)	SENASICA_Sa_BQ44	INSP-FMVZ	81	PDT002140583.1	2024-04-17T23:11:12Z	Ciudad de México	Raw chicken parts	environmental/other	2023-04-17	PDS000208495.64	5	35	SAMN40973920	6,7,14	r	1,5	Infantis	Infantis
Salmonella enterica	PRJNA480281	SRR28724159	aac(3)-IVa,aadA1,aph(3')-Ia,aph(4)-Ia,blaCTX-M-65,dfrA14,floR,fosA3,gyrA_D87Y,sul1,tet(A)	SENASICA_Sa_BQ43	INSP-FMVZ	79	PDT002140584.1	2024-04-17T23:11:13Z	Ciudad de México	Raw chicken parts	environmental/other	2023-04-17	PDS000208495.64	2	34	SAMN40973919	6,7,14	r	1,5	Infantis	Infantis
Salmonella enterica	PRJNA480281	SRR28724162	aac(3)-IVa,aph(4)-Ia,floR,gyrA_D87Y,	SENASICA_Sa_BQ32	INSP-FMVZ	63	PDT002140587.1	2024-04-17T23:11:13Z	Ciudad de México	Raw chicken parts	environmental/other	2023-02-19	PDS000217179.32	0	4	SAMN40973908	6,7,14	r	1,5	Infantis	Infantis
Salmonella enterica	PRJNA480281	SRR18856404	qnrB19	MPSPGB10-6_Sa_BD39	INSP-UNAM	43	PDT001292176.1	2022-04-21T19:37:10Z	Morelos	Beef (ground beef)	environmental/other	2021-05-23	PDS000028897.58	0	4	SAMN27723588	6,7,14	r	1,5	Infantis	Infantis
Salmonella enterica	PRJNA480281	SRR18856407	qnrB19	MPSPGB4-2_sa_BC93	INSP-UNAM	48	PDT001292179.1	2022-04-21T19:37:10Z	Morelos	Beef (ground beef)	environmental/other	2021-05-23	PDS000028897.58	1	6	SAMN27723559	6,7,14	r	1,5	Infantis	Infantis
Salmonella enterica	PRJNA480281	SRR20081707		MPSPGB26-2_Sa_BD56	INSP-UNAM	49	PDT001357013.1	2022-07-11T22:36:25Z	Ciudad de México	Beef (ground beef)	environmental/other	2021-06-27	PDS000028775.16	0	16	SAMN29633031	6,7,14	r	1,5	Infantis	Infantis
Salmonella enterica	PRJNA480281	SRR20081716		MPSPGB55-1_Sa_BE24	INSP-UNAM	46	PDT001357022.1	2022-07-11T22:36:27Z	Hidalgo	Beef (ground beef)	environmental/other	2021-10-09	PDS000027077.494	0	25	SAMN29633088	6,7,14	r	1,5	Infantis	Infantis
Salmonella enterica	PRJNA480281	SRR20081750		MPSPGB37-1_Sa_BD88	INSP-UNAM	40	PDT001357054.1	2022-07-11T22:36:36Z	Estado de México	Beef (ground beef)	environmental/other	2021-08-07	PDS000085033.602	11	7	SAMN29633057	6,7,14	r	1,5	Infantis	Infantis
Salmonella enterica	PRJNA313928	SRR8100706		288	Laboratorio Nacional para la Investigacion en Inocuidad Alimentaria	54	PDT000395816.1	2018-10-24T07:21:51Z	Sinaloa	river water	environmental/other	2010-01-11	PDS000037784.1	0		SAMN10261412	6,7,14	r	1,5	Infantis	Infantis
Salmonella enterica	PRJNA313928	SRR8100709		285	Laboratorio Nacional para la Investigacion en Inocuidad Alimentaria	52	PDT000395819.1	2018-10-24T07:21:52Z	Sinaloa	canal water	environmental/other	2010-01-11	PDS000037784.1	1		SAMN10261409	6,7,14	r	1,5	Infantis	Infantis
Salmonella enterica	PRJNA313928	SRR8100712		284	Laboratorio Nacional para la Investigacion en Inocuidad Alimentaria	43	PDT000395822.1	2018-10-24T07:21:52Z	Sinaloa	canal water	environmental/other	2010-01-11	PDS000037784.1	0		SAMN10261408	6,7,14	r	1,5	Infantis	Infantis
Salmonella enterica	PRJNA313928	SRR8100717		290	Laboratorio Nacional para la Investigacion en Inocuidad Alimentaria	120	PDT000395827.1	2018-10-24T07:21:53Z	Sinaloa	river water	environmental/other	2010-01-11				SAMN10261413	6,7,14	r	1,5	Infantis	Infantis
Salmonella enterica	PRJNA313928	SRR8100718		293	Laboratorio Nacional para la Investigacion en Inocuidad Alimentaria	96	PDT000395828.1	2018-10-24T07:21:53Z	Sinaloa	canal water	environmental/other	2010-01-11	PDS000037788.1	0		SAMN10261414	6,7,14	r	1,5	Infantis	Infantis
Salmonella enterica	PRJNA313928	SRR8100737		304	Laboratorio Nacional para la Investigacion en Inocuidad Alimentaria	74	PDT000395847.1	2018-10-24T07:21:57Z	Sinaloa	stool	environmental/other	2010-11-23	PDS000037784.1	1		SAMN10261424	6,7,14	r	1,5	Infantis	Infantis
Salmonella enterica	PRJNA313928	SRR8100738		303	Laboratorio Nacional para la Investigacion en Inocuidad Alimentaria	56	PDT000395848.1	2018-10-24T07:21:57Z	Sinaloa	stool	environmental/other	2010-11-23	PDS000037784.1	1		SAMN10261423	6,7,14	r	1,5	Infantis	Infantis
Salmonella enterica	PRJNA313928	SRR8100747		33	Laboratorio Nacional para la Investigacion en Inocuidad Alimentaria	48	PDT000395857.1	2018-10-24T07:21:58Z	Sinaloa	river water	environmental/other	2008-11-18				SAMN10261293	6,7,14	r	1,5	Infantis	Infantis
Salmonella enterica	PRJNA313928	SRR8100769		277	Laboratorio Nacional para la Investigacion en Inocuidad Alimentaria	42	PDT000395879.1	2018-10-24T07:22:02Z	Sinaloa	river water	environmental/other	2010-11-10	PDS000037789.1	0		SAMN10261404	6,7,14	r	1,5	Infantis	Infantis
Salmonella enterica	PRJNA313928	SRR8100770		275	Laboratorio Nacional para la Investigacion en Inocuidad Alimentaria	41	PDT000395880.1	2018-10-24T07:22:02Z	Sinaloa	river water	environmental/other	2010-11-10	PDS000037789.1	0		SAMN10261403	6,7,14	r	1,5	Infantis	Infantis
Salmonella enterica	PRJNA313928	SRR8100773		262	Laboratorio Nacional para la Investigacion en Inocuidad Alimentaria	46	PDT000395883.1	2018-10-24T07:22:03Z	Sinaloa	cow stool	environmental/other	2010-09-24	PDS000037784.1	0		SAMN10261400	6,7,14	r	1,5	Infantis	Infantis
Salmonella enterica	PRJNA313928	SRR8100774		261	Laboratorio Nacional para la Investigacion en Inocuidad Alimentaria	44	PDT000395884.1	2018-10-24T07:22:03Z	Sinaloa	cow stool	environmental/other	2010-09-24	PDS000037784.1	1		SAMN10261399	6,7,14	r	1,5	Infantis	Infantis
Salmonella enterica	PRJNA313928	SRR8100775		260	Laboratorio Nacional para la Investigacion en Inocuidad Alimentaria	53	PDT000395885.1	2018-10-24T07:22:03Z	Sinaloa	cow stool	environmental/other	2010-09-24	PDS000037784.1	1		SAMN10261398	6,7,14	r	1,5	Infantis	Infantis
Salmonella enterica	PRJNA313928	SRR8100791		287	Laboratorio Nacional para la Investigacion en Inocuidad Alimentaria	83	PDT000395901.1	2018-10-24T07:22:06Z	Sinaloa	canal water	environmental/other	2010-01-11				SAMN10261411	6,7,14	r	1,5	Infantis	Infantis
Salmonella enterica	PRJNA313928	SRR8100824		88	Laboratorio Nacional para la Investigacion en Inocuidad Alimentaria	47	PDT000395934.1	2018-10-24T07:22:11Z	Sinaloa	river water	environmental/other	2009-12-05	PDS000085033.584	26	21	SAMN10261333	6,7,14	r	1,5	Infantis	Infantis
Salmonella enterica	PRJNA313928	SRR8100830		80	Laboratorio Nacional para la Investigacion en Inocuidad Alimentaria	42	PDT000395940.1	2018-10-24T07:22:12Z	Sinaloa	river water	environmental/other	2009-10-03	PDS000031894.8	4		SAMN10261327	6,7,14	r	1,5	Infantis	Infantis
Salmonella enterica	PRJNA313928	SRR8100836		310	Laboratorio Nacional para la Investigacion en Inocuidad Alimentaria	52	PDT000395946.1	2018-10-24T07:22:14Z	Sinaloa	river water	environmental/other	2010-06-12	PDS000037784.1	0		SAMN10261430	6,7,14	r	1,5	Infantis	Infantis
Salmonella enterica	PRJNA313928	SRR8100837		311	Laboratorio Nacional para la Investigacion en Inocuidad Alimentaria	51	PDT000395947.1	2018-10-24T07:22:14Z	Sinaloa	river water	environmental/other	2010-06-12	PDS000037784.1	0		SAMN10261431	6,7,14	r	1,5	Infantis	Infantis
Salmonella enterica	PRJNA313928	SRR8100839		305	Laboratorio Nacional para la Investigacion en Inocuidad Alimentaria	59	PDT000395949.1	2018-10-24T07:22:14Z	Sinaloa	stool	environmental/other	2010-11-23	PDS000037784.1	2		SAMN10261425	6,7,14	r	1,5	Infantis	Infantis
Salmonella enterica	PRJNA313928	SRR8100840		306	Laboratorio Nacional para la Investigacion en Inocuidad Alimentaria	54	PDT000395950.1	2018-10-24T07:22:14Z	Sinaloa	stool	environmental/other	2010-11-23	PDS000037784.1	1		SAMN10261426	6,7,14	r	1,5	Infantis	Infantis
Salmonella enterica	PRJNA480281	SRR10134446		SENASICA_Sa_AY73	Servicio Nacional de Sanidad, Inocuidad y Calidad Agroalimentaria SENASICA	139	PDT000588152.1	2019-09-18T06:28:10Z	Campeche	sponge (inert surface, fresh produce farm)	environmental/other	2019-08-07	PDS000085033.602	31	26	SAMN12776547	6,7,14	r	1,5	Infantis	Infantis
Salmonella enterica	PRJNA480281	SRR12396360	aac(3)-IVa,aadA1,aph(4)-Ia,blaCTX-M-65,dfrA14,fosA3,gyrA_D87Y,sul1,tet(A)	SENASICA_Sa_ AY79	Servicio Nacional de Sanidad, Inocuidad y Calidad Agroalimentaria SENASICA	140	PDT000803063.1	2020-08-05T22:14:31Z	Veracruz	Broiler cecum	environmental/other	2019-08-05	PDS000208495.64	5	34	SAMN15738154	6,7,14	r	1,5	Infantis	Infantis
Salmonella enterica	PRJNA480281	SRR12396363	aac(3)-IVa,aadA1,aph(4)-Ia,blaCTX-M-65,dfrA14,floR,fosA3,gyrA_D87Y,sul1,tet(A)	SENASICA_Sa_ AY62	Servicio Nacional de Sanidad, Inocuidad y Calidad Agroalimentaria SENASICA	159	PDT000803066.1	2020-08-05T22:14:32Z	Coahuila	Broiler cecum	environmental/other	2019-07-22	PDS000208495.64	0	26	SAMN15738151	6,7,14	r	1,5	Infantis	Infantis
Salmonella enterica	PRJNA480281	SRR12396366	aac(3)-IVa,aadA1,aph(3')-Ia,aph(4)-Ia,blaCTX-M-65,floR,fosA3,gyrA_D87Y,sul1,tet(A)	SENASICA_Sa_ AZ58	Servicio Nacional de Sanidad, Inocuidad y Calidad Agroalimentaria SENASICA	228	PDT000803069.1	2020-08-05T22:14:32Z	Jalisco	Broiler cecum	environmental/other	2019-10-21	PDS000208495.64	3	24	SAMN15738193	6,7,14	r	1,5	Infantis	Infantis
Salmonella enterica	PRJNA480281	SRR12396369	aac(3)-IVa,aac(3)-IVa,aadA1,aph(4)-Ia,dfrA14,floR,gyrA_D87Y,sul1,tet(A)	SENASICA_Sa_ AZ54	Servicio Nacional de Sanidad, Inocuidad y Calidad Agroalimentaria SENASICA	134	PDT000803072.1	2020-08-05T22:14:33Z	Aguascalientes	Broiler cecum	environmental/other	2019-10-14	PDS000208495.64	5	20	SAMN15738190	6,7,14	r	1,5	Infantis	Infantis
Salmonella enterica	PRJNA480281	SRR12396372	aac(3)-IVa,aadA1,aph(4)-Ia,blaCTX-M-65,dfrA14,floR,fosA3,gyrA_D87Y,sul1,tet(A)	SENASICA_Sa_ AZ51	Servicio Nacional de Sanidad, Inocuidad y Calidad Agroalimentaria SENASICA	219	PDT000803075.1	2020-08-05T22:14:34Z	Durango	Broiler cecum	environmental/other	2019-10-14	PDS000208495.64	13	21	SAMN15738187	6,7,14	r	1,5	Infantis	Infantis
Salmonella enterica	PRJNA480281	SRR12396379	aac(3)-IVa,aadA1,aph(4)-Ia,gyrA_D87Y,sul1,tet(A)	SENASICA_Sa_ AZ20	Servicio Nacional de Sanidad, Inocuidad y Calidad Agroalimentaria SENASICA	197	PDT000803082.1	2020-08-05T22:14:36Z	Nuevo León	Broiler cecum	environmental/other	2019-09-30	PDS000208495.64	12	29	SAMN15738181	6,7,14	r	1,5	Infantis	Infantis
Salmonella enterica	PRJNA480281	SRR12396381	aac(3)-IVa,aadA1,aph(4)-Ia,blaCTX-M-65,dfrA14,fosA3,gyrA_D87Y,sul1,tet(A)	SENASICA_Sa_ AZ18	Servicio Nacional de Sanidad, Inocuidad y Calidad Agroalimentaria SENASICA	194	PDT000803084.1	2020-08-05T22:14:36Z	Durango	Broiler cecum	environmental/other	2019-09-23	PDS000208495.64	7	23	SAMN15738179	6,7,14	r	1,5	Infantis	Infantis
Salmonella enterica	PRJNA480281	SRR12396388	aac(3)-IVa,aadA1,aph(3')-Ia,aph(4)-Ia,blaCTX-M-65,dfrA14,floR,fosA3,gyrA_D87Y,sul1,tet(A)	SENASICA_Sa_ AZ12	Servicio Nacional de Sanidad, Inocuidad y Calidad Agroalimentaria SENASICA	231	PDT000803091.1	2020-08-05T22:14:38Z	Durango	Broiler cecum	environmental/other	2019-09-09	PDS000208495.64	12	24	SAMN15738173	6,7,14	r	1,5	Infantis	Infantis
Salmonella enterica	PRJNA480281	SRR12396390	aac(3)-IVa,aadA1,aph(3')-Ia,aph(4)-Ia,blaCTX-M-65,dfrA14,floR,fosA3,gyrA_D87Y,parE_A499T,sul1,tet(A)	SENASICA_Sa_ AZ10	Servicio Nacional de Sanidad, Inocuidad y Calidad Agroalimentaria SENASICA	276	PDT000803093.1	2020-08-05T22:14:39Z	San Luis Potosi	Broiler cecum	environmental/other	2019-09-09	PDS000208495.64	18	30	SAMN15738171	6,7,14	r	1,5	Infantis	Infantis
Salmonella enterica	PRJNA480281	SRR12396394	qnrB19	SENASICA_Sa_ AZ01	Servicio Nacional de Sanidad, Inocuidad y Calidad Agroalimentaria SENASICA	207	PDT000803097.1	2020-08-05T22:14:40Z	Chiapas	Broiler cecum	environmental/other	2019-09-09	PDS000028897.58	16	6	SAMN15738167	6,7,14	r	1,5	Infantis	Infantis
Salmonella enterica	PRJNA480281	SRR12396395		SENASICA_Sa_ AY99	Servicio Nacional de Sanidad, Inocuidad y Calidad Agroalimentaria SENASICA	143	PDT000803098.1	2020-08-05T22:14:40Z	Chiapas	Broiler cecum	environmental/other	2019-09-09	PDS000060277.14	7	12	SAMN15738166	6,7,14	r	1,5	Infantis	Infantis
Salmonella enterica	PRJNA480281	SRR12396396	aac(3)-IVa,aadA1,aph(3')-Ia,aph(4)-Ia,blaCTX-M-65,dfrA14,floR,gyrA_D87Y,sul1,tet(A)	SENASICA_Sa_ AY59	Servicio Nacional de Sanidad, Inocuidad y Calidad Agroalimentaria SENASICA	235	PDT000803099.1	2020-08-05T22:14:40Z	Nuevo León	Broiler cecum	environmental/other	2019-07-22	PDS000208495.64	0	30	SAMN15738148	6,7,14	r	1,5	Infantis	Infantis
Salmonella enterica	PRJNA480281	SRR12396401		SENASICA_Sa_ AY93	Servicio Nacional de Sanidad, Inocuidad y Calidad Agroalimentaria SENASICA	99	PDT000803104.1	2020-08-05T22:14:42Z	Yucatán	Broiler cecum	environmental/other	2019-09-02	PDS000029125.34		3	SAMN15738161	6,7,14	r	1,5	Infantis	Infantis
Salmonella enterica	PRJNA480281	SRR12396402	aac(3)-IVa,aadA1,aph(3')-Ia,aph(4)-Ia,blaCTX-M-65,floR,fosA3,gyrA_D87Y,sul1,tet(A)	SENASICA_Sa_ AY91	Servicio Nacional de Sanidad, Inocuidad y Calidad Agroalimentaria SENASICA	165	PDT000803105.1	2020-08-05T22:14:42Z	Veracruz	Broiler cecum	environmental/other	2019-08-26	PDS000208495.64	10	12	SAMN15738160	6,7,14	r	1,5	Infantis	Infantis
Salmonella enterica	PRJNA480281	SRR12396403	aac(3)-IVa,aadA1,aph(4)-Ia,blaCTX-M-65,dfrA14,floR,fosA3,gyrA_D87Y,sul1,tet(A)	SENASICA_Sa_ AY89	Servicio Nacional de Sanidad, Inocuidad y Calidad Agroalimentaria SENASICA	223	PDT000803106.1	2020-08-05T22:14:42Z	Durango	Broiler cecum	environmental/other	2019-08-19	PDS000208495.64	8	22	SAMN15738159	6,7,14	r	1,5	Infantis	Infantis
Salmonella enterica	PRJNA480281	SRR12396406	aac(3)-IVa,aadA1,aph(3')-Ia,aph(4)-Ia,blaCTX-M-65,dfrA14,floR,fosA3,gyrA_D87Y,sul1,tet(A)	SENASICA_Sa_ AY86	Servicio Nacional de Sanidad, Inocuidad y Calidad Agroalimentaria SENASICA	331	PDT000803109.1	2020-08-05T22:14:43Z	Nuevo León	Broiler cecum	environmental/other	2019-08-19	PDS000208495.64	18	27	SAMN15738156	6,7,14	r	1,5	Infantis	Infantis
Salmonella enterica	PRJNA480281	SRR12396408	aac(3)-IVa,aph(4)-Ia,blaCTX-M-65,dfrA14,dfrA14,fosA3,gyrA_D87Y,tet(A)	SENASICA_Sa_ AY57	Servicio Nacional de Sanidad, Inocuidad y Calidad Agroalimentaria SENASICA	206	PDT000803111.1	2020-08-05T22:14:43Z	Jalisco	Broiler cecum	environmental/other	2019-07-15	PDS000208495.64	0	28	SAMN15738146	6,7,14	r	1,5	Infantis	Infantis
Salmonella enterica	PRJNA480281	SRR12439712	qnrB19	SENASICA_Sa_ AY05	Servicio Nacional de Sanidad, Inocuidad y Calidad Agroalimentaria SENASICA	235	PDT000808894.1	2020-08-13T00:15:40Z	Sinaloa	Broiler cecum	environmental/other	2019-01-21	PDS000038639.34	1	2	SAMN15803296	6,7,14	r	1,5	Infantis	Infantis
Salmonella enterica	PRJNA480281	SRR12439714	aac(3)-IVa,aadA1,aph(3')-Ia,aph(4)-Ia,blaCTX-M-65,dfrA14,fosA3,gyrA_D87Y,sul1,tet(A)	SENASICA_Sa_ AY56	Servicio Nacional de Sanidad, Inocuidad y Calidad Agroalimentaria SENASICA	177	PDT000808896.1	2020-08-13T00:15:41Z	Jalisco	Broiler cecum	environmental/other	2019-07-08	PDS000208495.64	0	16	SAMN15803339	6,7,14	r	1,5	Infantis	Infantis
Salmonella enterica	PRJNA480281	SRR12439716	aac(3)-IVa,aadA1,aph(4)-Ia,blaCTX-M-65,dfrA14,floR,fosA3,gyrA_D87Y,sul1,tet(A)	SENASICA_Sa_ AY54	Servicio Nacional de Sanidad, Inocuidad y Calidad Agroalimentaria SENASICA	135	PDT000808898.1	2020-08-13T00:15:41Z	Chiapas	Broiler cecum	environmental/other	2019-07-08	PDS000208495.64	0	26	SAMN15803337	6,7,14	r	1,5	Infantis	Infantis
Salmonella enterica	PRJNA480281	SRR12439719	aac(3)-IVa,aadA1,aph(3')-Ia,aph(4)-Ia,blaCTX-M-65,dfrA14,floR,gyrA_D87Y,sul1,tet(A)	SENASICA_Sa_ AY51	Servicio Nacional de Sanidad, Inocuidad y Calidad Agroalimentaria SENASICA	196	PDT000808901.1	2020-08-13T00:15:43Z	Nuevo León	Broiler cecum	environmental/other	2019-07-08	PDS000208495.64	0	30	SAMN15803334	6,7,14	r	1,5	Infantis	Infantis
Salmonella enterica	PRJNA480281	SRR12439721	aac(3)-IVa,aph(4)-Ia,blaCTX-M-65,dfrA14,fosA3,gyrA_D87Y,tet(A)	SENASICA_Sa_ AY49	Servicio Nacional de Sanidad, Inocuidad y Calidad Agroalimentaria SENASICA	161	PDT000808903.1	2020-08-13T00:15:43Z	Chihuahua	Broiler cecum	environmental/other	2019-07-01	PDS000208495.64	0	28	SAMN15803332	6,7,14	r	1,5	Infantis	Infantis
Salmonella enterica	PRJNA480281	SRR12439722	aac(3)-IVa,aadA1,aph(3')-Ia,aph(4)-Ia,blaCTX-M-65,dfrA14,fosA3,gyrA_D87Y,sul1,tet(A)	SENASICA_Sa_ AY48	Servicio Nacional de Sanidad, Inocuidad y Calidad Agroalimentaria SENASICA	129	PDT000808904.1	2020-08-13T00:15:43Z	Guanajuato	Broiler cecum	environmental/other	2019-07-01	PDS000208495.64	0	16	SAMN15803331	6,7,14	r	1,5	Infantis	Infantis
Salmonella enterica	PRJNA480281	SRR12439729		SENASICA_Sa_ AY42	Servicio Nacional de Sanidad, Inocuidad y Calidad Agroalimentaria SENASICA	100	PDT000808911.1	2020-08-13T00:15:46Z	Sinaloa	Broiler cecum	environmental/other	2019-06-17	PDS000019373.92	7	3	SAMN15803325	6,7,14	r	1,5	Infantis	Infantis
Salmonella enterica	PRJNA480281	SRR12439735	qnrB19	SENASICA_Sa_ AY02	Servicio Nacional de Sanidad, Inocuidad y Calidad Agroalimentaria SENASICA	73	PDT000808917.1	2020-08-13T00:15:48Z	Sinaloa	Broiler cecum	environmental/other	2019-05-06	PDS000038639.34	1	0	SAMN15803293	6,7,14	r	1,5	Infantis	Infantis
Salmonella enterica	PRJNA480281	SRR12439738	aac(3)-IVa,aph(4)-Ia,blaCTX-M-65,dfrA14,floR,fosA3,gyrA_D87Y,	SENASICA_Sa_ AY33	Servicio Nacional de Sanidad, Inocuidad y Calidad Agroalimentaria SENASICA	168	PDT000808920.1	2020-08-13T00:15:48Z	Coahuila	Broiler cecum	environmental/other	2019-06-03	PDS000208495.64	13	22	SAMN15803317	6,7,14	r	1,5	Infantis	Infantis
Salmonella enterica	PRJNA480281	SRR12439739	aac(3)-IVa,aadA1,aph(4)-Ia,floR,gyrA_D87Y,sul1,tet(A)	SENASICA_Sa_ AY32	Servicio Nacional de Sanidad, Inocuidad y Calidad Agroalimentaria SENASICA	122	PDT000808921.1	2020-08-13T00:15:49Z	Nuevo León	Broiler cecum	environmental/other	2019-05-20	PDS000208495.64	19	28	SAMN15803316	6,7,14	r	1,5	Infantis	Infantis
Salmonella enterica	PRJNA480281	SRR12439742	qnrB19	SENASICA_Sa_ AY23	Servicio Nacional de Sanidad, Inocuidad y Calidad Agroalimentaria SENASICA	150	PDT000808924.1	2020-08-13T00:15:49Z	Sinaloa	Broiler cecum	environmental/other	2019-05-20	PDS000038639.34	1	1	SAMN15803313	6,7,14	r	1,5	Infantis	Infantis
Salmonella enterica	PRJNA480281	SRR12439745	aac(3)-IVa,aadA1,aph(4)-Ia,blaCTX-M-65,dfrA14,floR,gyrA_D87Y,sul1,tet(A)	SENASICA_Sa_ AY20	Servicio Nacional de Sanidad, Inocuidad y Calidad Agroalimentaria SENASICA	178	PDT000808927.1	2020-08-13T00:15:50Z	Zacatecas	Broiler cecum	environmental/other	2019-05-13	PDS000208495.64	9	22	SAMN15803310	6,7,14	r	1,5	Infantis	Infantis
Salmonella enterica	PRJNA480281	SRR12439749	aac(3)-IVa,aadA1,aph(3')-Ia,aph(4)-Ia,blaCTX-M-65,dfrA14,floR,fosA3,gyrA_D87Y,sul1,tet(A)	SENASICA_Sa_ AY17	Servicio Nacional de Sanidad, Inocuidad y Calidad Agroalimentaria SENASICA	144	PDT000808931.1	2020-08-13T00:15:52Z	Puebla	Broiler cecum	environmental/other	2019-05-07	PDS000208495.64	2	23	SAMN15803307	6,7,14	r	1,5	Infantis	Infantis
Salmonella enterica	PRJNA480281	SRR12439750	aac(3)-IVa,aadA1,aph(4)-Ia,blaCTX-M-65,dfrA14,floR,fosA3,gyrA_D87Y,sul1,tet(A)	SENASICA_Sa_ AY15	Servicio Nacional de Sanidad, Inocuidad y Calidad Agroalimentaria SENASICA	146	PDT000808932.1	2020-08-13T00:15:52Z	Durango	Broiler cecum	environmental/other	2019-05-06	PDS000208495.64	14	28	SAMN15803306	6,7,14	r	1,5	Infantis	Infantis
Salmonella enterica	PRJNA480281	SRR12439751	qnrB19	SENASICA_Sa_ AY14	Servicio Nacional de Sanidad, Inocuidad y Calidad Agroalimentaria SENASICA	97	PDT000808933.1	2020-08-13T00:15:52Z	Durango	Broiler cecum	environmental/other	2019-01-21	PDS000028897.58	1	3	SAMN15803305	6,7,14	r	1,5	Infantis	Infantis
Salmonella enterica	PRJNA480281	SRR12439752	aac(3)-IVa,aadA1,aph(4)-Ia,blaCTX-M-65,fosA3,gyrA_D87Y,sul1,tet(A)	SENASICA_Sa_ AY13	Servicio Nacional de Sanidad, Inocuidad y Calidad Agroalimentaria SENASICA	111	PDT000808934.1	2020-08-13T00:15:53Z	Durango	Broiler cecum	environmental/other	2019-01-22	PDS000208495.64	8	22	SAMN15803304	6,7,14	r	1,5	Infantis	Infantis
Salmonella enterica	PRJNA480281	SRR12439753	aac(3)-IVa,aadA1,aph(4)-Ia,blaCTX-M-65,dfrA14,fosA3,gyrA_D87Y,sul1,tet(A)	SENASICA_Sa_ AY12	Servicio Nacional de Sanidad, Inocuidad y Calidad Agroalimentaria SENASICA	149	PDT000808935.1	2020-08-13T00:15:53Z	Jalisco	Broiler cecum	environmental/other	2019-01-22	PDS000208495.64	0	20	SAMN15803303	6,7,14	r	1,5	Infantis	Infantis
Salmonella enterica	PRJNA480281	SRR12439755	aac(3)-IVa,aadA1,aph(4)-Ia,blaCTX-M-65,dfrA14,fosA3,gyrA_D87Y,sul1,tet(A)	SENASICA_Sa_ AY10	Servicio Nacional de Sanidad, Inocuidad y Calidad Agroalimentaria SENASICA	121	PDT000808937.1	2020-08-13T00:15:53Z	Yucatán	Broiler cecum	environmental/other	2019-01-22	PDS000208495.64	0	20	SAMN15803301	6,7,14	r	1,5	Infantis	Infantis
Salmonella enterica	PRJNA480281	SRR12439756	qnrB19	SENASICA_Sa_ AY09	Servicio Nacional de Sanidad, Inocuidad y Calidad Agroalimentaria SENASICA	62	PDT000808938.1	2020-08-13T00:15:54Z	Yucatán	Broiler cecum	environmental/other	2019-01-21	PDS000028897.58	1	4	SAMN15803300	6,7,14	r	1,5	Infantis	Infantis
Salmonella enterica	PRJNA480281	SRR12478281	qnrB19	SENASICA_Sa_ AX96	Servicio Nacional de Sanidad, Inocuidad y Calidad Agroalimentaria SENASICA	105	PDT000816382.1	2020-08-19T22:18:04Z	Sinaloa	Broiler cecum	environmental/other	2019-04-22	PDS000038639.34	1	1	SAMN15858846	6,7,14	r	1,5	Infantis	Infantis
Salmonella enterica	PRJNA480281	SRR12478285	gyrA_D87Y,tet(A)	SENASICA_Sa_ AX92	Servicio Nacional de Sanidad, Inocuidad y Calidad Agroalimentaria SENASICA	109	PDT000816386.1	2020-08-19T22:18:06Z	Campeche	Broiler cecum	environmental/other	2019-04-02	PDS000208495.64	16	24	SAMN15858842	6,7,14	r	1,5	Infantis	Infantis
Salmonella enterica	PRJNA480281	SRR12478286	qnrB19	SENASICA_Sa_ AX91	Servicio Nacional de Sanidad, Inocuidad y Calidad Agroalimentaria SENASICA	93	PDT000816387.1	2020-08-19T22:18:06Z	Jalisco	Broiler cecum	environmental/other	2019-04-01	PDS000028897.58	0	4	SAMN15858841	6,7,14	r	1,5	Infantis	Infantis
Salmonella enterica	PRJNA480281	SRR12478287	aac(3)-IVa,aadA1,aph(4)-Ia,blaCTX-M-65,dfrA14,floR,fosA3,gyrA_D87Y,sul1,tet(A)	SENASICA_Sa_ AX90	Servicio Nacional de Sanidad, Inocuidad y Calidad Agroalimentaria SENASICA	110	PDT000816388.1	2020-08-19T22:18:06Z	Coahuila	Broiler cecum	environmental/other	2019-04-01	PDS000208495.64	8	22	SAMN15858840	6,7,14	r	1,5	Infantis	Infantis
Salmonella enterica	PRJNA480281	SRR12478288	qnrB19	SENASICA_Sa_ AX89	Servicio Nacional de Sanidad, Inocuidad y Calidad Agroalimentaria SENASICA	91	PDT000816389.1	2020-08-19T22:18:07Z	Sinaloa	Broiler cecum	environmental/other	2019-03-19	PDS000038639.34	1	3	SAMN15858839	6,7,14	r	1,5	Infantis	Infantis
Salmonella enterica	PRJNA480281	SRR12478289	qnrB19	SENASICA_Sa_ AX88	Servicio Nacional de Sanidad, Inocuidad y Calidad Agroalimentaria SENASICA	125	PDT000816390.1	2020-08-19T22:18:07Z	Durango	Broiler cecum	environmental/other	2019-03-19	PDS000028897.58	0	4	SAMN15858838	6,7,14	r	1,5	Infantis	Infantis
Salmonella enterica	PRJNA480281	SRR12478294		SENASICA_Sa_ AX84	Servicio Nacional de Sanidad, Inocuidad y Calidad Agroalimentaria SENASICA	144	PDT000816395.1	2020-08-19T22:18:09Z	Chiapas	Broiler cecum	environmental/other	2019-03-13	PDS000060277.14	2	13	SAMN15858834	6,7,14	r	1,5	Infantis	Infantis
Salmonella enterica	PRJNA480281	SRR12478296		SENASICA_Sa_ AX77	Servicio Nacional de Sanidad, Inocuidad y Calidad Agroalimentaria SENASICA	101	PDT000816397.1	2020-08-19T22:18:09Z	Sinaloa	Broiler cecum	environmental/other	2019-03-11	PDS000060277.14	2	11	SAMN15858832	6,7,14	r	1,5	Infantis	Infantis
Salmonella enterica	PRJNA480281	SRR12478297	blaCMY-2,	SENASICA_Sa_ AX76	Servicio Nacional de Sanidad, Inocuidad y Calidad Agroalimentaria SENASICA	107	PDT000816398.1	2020-08-19T22:18:10Z	Sinaloa	Broiler cecum	environmental/other	2019-03-11	PDS000019373.92	7	3	SAMN15858831	6,7,14	r	1,5	Infantis	Infantis
Salmonella enterica	PRJNA480281	SRR12478302	aac(3)-IVa,aadA1,aph(3')-Ia,aph(4)-Ia,blaCTX-M-65,dfrA14,gyrA_D87Y,sul1,tet(A)	SENASICA_Sa_ AX71	Servicio Nacional de Sanidad, Inocuidad y Calidad Agroalimentaria SENASICA	210	PDT000816403.1	2020-08-19T22:18:12Z	Nuevo León	Broiler cecum	environmental/other	2019-03-11	PDS000208495.64	3	15	SAMN15858827	6,7,14	r	1,5	Infantis	Infantis
Salmonella enterica	PRJNA480281	SRR12478306	qnrB19	SENASICA_Sa_ AX67	Servicio Nacional de Sanidad, Inocuidad y Calidad Agroalimentaria SENASICA	141	PDT000816407.1	2020-08-19T22:18:14Z	Nuevo León	Broiler cecum	environmental/other	2019-03-04	PDS000028897.58	0	4	SAMN15858823	6,7,14	r	1,5	Infantis	Infantis
Salmonella enterica	PRJNA480281	SRR12478307	aac(3)-IVa,aadA1,aph(4)-Ia,dfrA14,floR,fosA3,gyrA_D87Y,sul1,tet(A)	SENASICA_Sa_ AX66	Servicio Nacional de Sanidad, Inocuidad y Calidad Agroalimentaria SENASICA	141	PDT000816408.1	2020-08-19T22:18:14Z	Yucatán	Broiler cecum	environmental/other	2019-03-05	PDS000208495.64	9	24	SAMN15858822	6,7,14	r	1,5	Infantis	Infantis
Salmonella enterica	PRJNA480281	SRR12478309	aac(3)-IVa,aadA1,aph(3')-Ia,aph(4)-Ia,blaCTX-M-65,dfrA14,floR,fosA3,gyrA_D87Y,sul1,tet(A)	SENASICA_Sa_ AX64	Servicio Nacional de Sanidad, Inocuidad y Calidad Agroalimentaria SENASICA	168	PDT000816410.1	2020-08-19T22:18:14Z	Sinaloa	Broiler cecum	environmental/other	2019-03-04	PDS000208495.64	2	23	SAMN15858820	6,7,14	r	1,5	Infantis	Infantis
Salmonella enterica	PRJNA480281	SRR12478312		SENASICA_Sa_ AK66	Servicio Nacional de Sanidad, Inocuidad y Calidad Agroalimentaria SENASICA	157	PDT000816413.1	2020-08-19T22:18:15Z	Yucatán	Broiler cecum	environmental/other	2018-05-09	PDS000003952.33	2	1	SAMN15858800	6,7,14	r	1,5	Infantis	Infantis
Salmonella enterica	PRJNA480281	SRR12478313	aac(3)-IVa,aadA1,aph(3')-Ia,aph(4)-Ia,blaCTX-M-65,dfrA14,fosA3,gyrA_D87Y,sul1,tet(A)	SENASICA_Sa_ AX61	Servicio Nacional de Sanidad, Inocuidad y Calidad Agroalimentaria SENASICA	228	PDT000816414.1	2020-08-19T22:18:15Z	Aguascalientes	Broiler cecum	environmental/other	2019-02-25	PDS000208495.64	4	16	SAMN15858817	6,7,14	r	1,5	Infantis	Infantis
Salmonella enterica	PRJNA480281	SRR12478316	qnrB19	SENASICA_Sa_ AX58	Servicio Nacional de Sanidad, Inocuidad y Calidad Agroalimentaria SENASICA	82	PDT000816417.1	2020-08-19T22:18:16Z	Nuevo León	Broiler cecum	environmental/other	2019-02-25	PDS000028897.58	0	4	SAMN15858814	6,7,14	r	1,5	Infantis	Infantis
Salmonella enterica	PRJNA480281	SRR12478317	aac(3)-IVa,aadA1,aph(4)-Ia,floR,gyrA_D87Y,sul1,tet(A)	SENASICA_Sa_ AX57	Servicio Nacional de Sanidad, Inocuidad y Calidad Agroalimentaria SENASICA	143	PDT000816418.1	2020-08-19T22:18:17Z	Durango	Broiler cecum	environmental/other	2019-02-18	PDS000208495.64	18	27	SAMN15858813	6,7,14	r	1,5	Infantis	Infantis
Salmonella enterica	PRJNA480281	SRR12478319	aac(3)-IVa,aadA1,aph(3')-Ia,aph(4)-Ia,blaCTX-M-65,dfrA14,fosA3,gyrA_D87Y,sul1,tet(A)	SENASICA_Sa_ AX53	Servicio Nacional de Sanidad, Inocuidad y Calidad Agroalimentaria SENASICA	236	PDT000816420.1	2020-08-19T22:18:17Z	Yucatán	Broiler cecum	environmental/other	2019-02-19	PDS000208495.64	5	17	SAMN15858811	6,7,14	r	1,5	Infantis	Infantis
Salmonella enterica	PRJNA480281	SRR12478320	qnrB19	SENASICA_Sa_ AX52	Servicio Nacional de Sanidad, Inocuidad y Calidad Agroalimentaria SENASICA	160	PDT000816421.1	2020-08-19T22:18:17Z	Nuevo León	Broiler cecum	environmental/other	2019-01-30	PDS000028897.58	1	4	SAMN15858810	6,7,14	r	1,5	Infantis	Infantis
Salmonella enterica	PRJNA480281	SRR12478323	aac(3)-IVa,aadA1,aph(4)-Ia,blaCTX-M-65,dfrA14,fosA3,gyrA_D87Y,sul1,tet(A)	SENASICA_Sa_ AK65	Servicio Nacional de Sanidad, Inocuidad y Calidad Agroalimentaria SENASICA	210	PDT000816424.1	2020-08-19T22:18:18Z	Coahuila	Broiler cecum	environmental/other	2018-05-09	PDS000208495.64	5	19	SAMN15858799	6,7,14	r	1,5	Infantis	Infantis
Salmonella enterica	PRJNA480281	SRR12478324	aac(3)-IVa,aadA1,aph(4)-Ia,blaCTX-M-65,dfrA14,floR,fosA3,gyrA_D87Y,sul1,tet(A)	SENASICA_Sa_ AK59	Servicio Nacional de Sanidad, Inocuidad y Calidad Agroalimentaria SENASICA	167	PDT000816425.1	2020-08-19T22:18:19Z	Durango	Broiler cecum	environmental/other	2018-04-12	PDS000208495.64	5	18	SAMN15858798	6,7,14	r	1,5	Infantis	Infantis
Salmonella enterica	PRJNA480281	SRR12574595	aac(3)-IVa,aadA1,aph(4)-Ia,blaCTX-M-65,floR,fosA3,gyrA_D87Y,sul1,tet(A)	SENASICA_Sa_ AJ96	Servicio Nacional de Sanidad, Inocuidad y Calidad Agroalimentaria SENASICA	171	PDT000828404.1	2020-09-02T22:23:04Z	Jalisco	Broiler cecum	environmental/other	2017-12-18	PDS000208495.64	9	26	SAMN15969203	6,7,14	r	1,5	Infantis	Infantis
Salmonella enterica	PRJNA480281	SRR12574601		SENASICA_Sa_ AK53	Servicio Nacional de Sanidad, Inocuidad y Calidad Agroalimentaria SENASICA	121	PDT000828410.1	2020-09-02T22:23:06Z	Yucatán	Broiler cecum	environmental/other	2018-03-21	PDS000003952.33	2	1	SAMN15969208	6,7,14	r	1,5	Infantis	Infantis
Salmonella enterica	PRJNA480281	SRR13148044		SENASICA_Sa_AU27	Servicio Nacional de Sanidad, Inocuidad y Calidad Agroalimentaria SENASICA	258	PDT000898539.1	2020-11-26T06:26:39Z	Yucatán	Broiler cecum	environmental/other	2018-06-18	PDS000028897.58	13	8	SAMN16913673	6,7,14	r	1,5	Infantis	Infantis
Salmonella enterica	PRJNA480281	SRR13148046	aadA1,gyrA_D87Y,sul1,tet(A)	SENASICA_Sa_AU25	Servicio Nacional de Sanidad, Inocuidad y Calidad Agroalimentaria SENASICA	176	PDT000898541.1	2020-11-26T06:26:40Z	Aguascalientes	Broiler cecum	environmental/other	2018-06-12	PDS000208495.64	8	9	SAMN16913671	6,7,14	r	1,5	Infantis	Infantis
Salmonella enterica	PRJNA480281	SRR13148053	aac(3)-IVa,aadA1,aph(4)-Ia,blaCTX-M-65,floR,fosA3,gyrA_D87Y,sul1,tet(A)	SENASICA_Sa_Z61	Servicio Nacional de Sanidad, Inocuidad y Calidad Agroalimentaria SENASICA	264	PDT000898548.1	2020-11-26T06:26:41Z	Nuevo León	Broiler cecum	environmental/other	2017-12-21	PDS000208495.64	16	25	SAMN16913689	6,7,14	r	1,5	Infantis	Infantis
Salmonella enterica	PRJNA480281	SRR13148055	aac(3)-IVa,aadA1,aph(4)-Ia,blaCTX-M-65,dfrA14,floR,fosA3,gyrA_D87Y,sul1,tet(A)	SENASICA_Sa_U09	Servicio Nacional de Sanidad, Inocuidad y Calidad Agroalimentaria SENASICA	179	PDT000898550.1	2020-11-26T06:26:42Z	Yucatán	Broiler cecum	environmental/other	2017-07-03	PDS000208495.64	14	21	SAMN16913687	6,7,14	r	1,5	Infantis	Infantis
Salmonella enterica	PRJNA480281	SRR13148057	aac(3)-IVa,aadA1,aph(3')-Ia,aph(4)-Ia,blaCTX-M-65,floR,gyrA_D87Y,sul1,tet(A)	SENASICA_Sa_AZ08	Servicio Nacional de Sanidad, Inocuidad y Calidad Agroalimentaria SENASICA	284	PDT000898552.1	2020-11-26T06:26:42Z	Hidalgo	Broiler cecum	environmental/other	2019-09-09	PDS000208495.64	5	23	SAMN16913685	6,7,14	r	1,5	Infantis	Infantis
Salmonella enterica	PRJNA480281	SRR13148059	aac(3)-IVa,aph(4)-Ia,blaCTX-M-65,floR,fosA3,gyrA_D87Y,tet(A)	SENASICA_Sa_AY95	Servicio Nacional de Sanidad, Inocuidad y Calidad Agroalimentaria SENASICA	339	PDT000898554.1	2020-11-26T06:26:43Z	Aguascalientes	Broiler cecum	environmental/other	2019-09-02	PDS000208495.64	16	24	SAMN16913684	6,7,14	r	1,5	Infantis	Infantis
Salmonella enterica	PRJNA480281	SRR13148060		SENASICA_Sa_AY82	Servicio Nacional de Sanidad, Inocuidad y Calidad Agroalimentaria SENASICA	229	PDT000898555.1	2020-11-26T06:26:43Z	Chiapas	Broiler cecum	environmental/other	2019-08-12	PDS000060277.14	8	15	SAMN16913683	6,7,14	r	1,5	Infantis	Infantis
Salmonella enterica	PRJNA480281	SRR13148063	aac(3)-IVa,aadA1,aph(3')-Ia,aph(4)-Ia,blaCTX-M-65,dfrA14,fosA3,gyrA_D87Y,sul1,tet(A)	SENASICA_Sa_AY39	Servicio Nacional de Sanidad, Inocuidad y Calidad Agroalimentaria SENASICA	103	PDT000898558.1	2020-11-26T06:26:44Z	Veracruz	Broiler cecum	environmental/other	2019-06-10	PDS000208495.64	14	37	SAMN16913680	6,7,14	r	1,5	Infantis	Infantis
Salmonella enterica	PRJNA480281	SRR13148064	aac(3)-IVa,aadA1,aph(3')-Ia,aph(4)-Ia,blaCTX-M-65,dfrA14,floR,fosA3,gyrA_D87Y,sul1,tet(A)	SENASICA_Sa_AY16	Servicio Nacional de Sanidad, Inocuidad y Calidad Agroalimentaria SENASICA	190	PDT000898559.1	2020-11-26T06:26:44Z	Coahuila	Broiler cecum	environmental/other	2019-05-06	PDS000208495.64	6	18	SAMN16913679	6,7,14	r	1,5	Infantis	Infantis
Salmonella enterica	PRJNA480281	SRR13148069	aac(3)-IVa,aadA1,aph(3')-Ia,aph(4)-Ia,blaCTX-M-65,dfrA14,fosA3,gyrA_D87Y,sul1,tet(A)	SENASICA_Sa_AK57	Servicio Nacional de Sanidad, Inocuidad y Calidad Agroalimentaria SENASICA	192	PDT000898563.1	2020-11-26T06:26:45Z	Durango	Broiler cecum	environmental/other	2018-03-22	PDS000208495.64	3	12	SAMN16913666	6,7,14	r	1,5	Infantis	Infantis
Salmonella enterica	PRJNA480281	SRR14570236	aac(3)-IVa,aadA1,aph(4)-Ia,blaCTX-M-65,dfrA14,floR,fosA3,gyrA_D87Y,sul1,tet(A)	SENASICA_Sa_AY90	Servicio Nacional de Sanidad, Inocuidad y Calidad Agroalimentaria SENASICA	322	PDT001040471.1	2021-05-17T22:28:05Z	Durango	Broiler cecum	environmental/other	2019-08-19	PDS000208495.64	15	28	SAMN19234511	6,7,14	r	1,5	Infantis	Infantis
Salmonella enterica	PRJNA480281	SRR14570237	aac(3)-IVa,aadA1,aph(4)-Ia,blaCTX-M-65,floR,fosA3,gyrA_D87Y,mcr-1.1,sul1,tet(A)	SENASICA_Sa_AY83	Servicio Nacional de Sanidad, Inocuidad y Calidad Agroalimentaria SENASICA	289	PDT001040472.1	2021-05-17T22:28:05Z	Durango	Broiler cecum	environmental/other	2019-08-12	PDS000208495.64	16	25	SAMN19234510	6,7,14	r	1,5	Infantis	Infantis
Salmonella enterica	PRJNA480281	SRR14570241	aac(3)-IVa,aadA1,aph(3')-Ia,aph(4)-Ia,blaCTX-M-65,dfrA14,floR,fosA3,gyrA_D87Y,sul1,tet(A)	SENASICA_Sa_Z68	Servicio Nacional de Sanidad, Inocuidad y Calidad Agroalimentaria SENASICA	334	PDT001040476.1	2021-05-17T22:28:07Z	Durango	Broiler cecum	environmental/other	2017-12-21	PDS000208495.64	11	23	SAMN19234506	6,7,14	r	1,5	Infantis	Infantis
Salmonella enterica	PRJNA480281	SRR31363022		SENASICA_Sa_BP13	Servicio Nacional de Sanidad, Inocuidad y Calidad Agroalimentaria SENASICA	42	PDT002468360.1	2024-11-15T22:30:51Z	Guanajuato	Pork (cecal content)	environmental/other	2023-10-03	PDS000028775.16	9	10	SAMN44675960	6,7,14	r	1,5	Infantis	Infantis
Salmonella enterica	PRJNA480281	SRR31363099		SENASICA_Sa_BP87	Servicio Nacional de Sanidad, Inocuidad y Calidad Agroalimentaria SENASICA	43	PDT002468437.1	2024-11-15T22:31:22Z	Sonora	Pork (cecal content)	environmental/other	2023-11-13	PDS000027076.850	20	20	SAMN44676025	6,7,14	r	1,5	Infantis	Infantis
Salmonella enterica	PRJNA480281	SRR31363168		SENASICA_Sa_BP51	Servicio Nacional de Sanidad, Inocuidad y Calidad Agroalimentaria SENASICA	40	PDT002468506.1	2024-11-15T22:31:48Z	Jalisco	Pork (cecal content)	environmental/other	2023-10-31	PDS000028775.16	5	13	SAMN44675995	6,7,14	r	1,5	Infantis	Infantis
Salmonella enterica	PRJNA480281	SRR23511834	aadA2,dfrA12,floR2,mcr-9.1,qnrB19,sul1,tet(G)	AGO-S548_Sa_BK37	UAQ	66	PDT001618687.1	2023-02-17T23:46:43Z	Aguascalientes	Raw chicken parts	environmental/other	2020-08-19	PDS000136902.1	0		SAMN33326169	6,7,14	r	1,5	Infantis	Infantis
Salmonella enterica	PRJNA480281	SRR23511835	aadA2,dfrA12,gyrA_D87G,sul1,tet(A)	AGO-S555_Sa_BK36	UAQ	38	PDT001618688.1	2023-02-17T23:46:43Z	Aguascalientes	Raw chicken parts	environmental/other	2020-08-19	PDS000032706.140	0	17	SAMN33326168	6,7,14	r	1,5	Infantis	Infantis
Salmonella enterica	PRJNA480281	SRR23511839	aph(3'')-Ib,aph(6)-Id,tet(B)	AGO-S551_Sa_BK32	UAQ	99	PDT001618692.1	2023-02-17T23:46:44Z	Aguascalientes	Raw chicken parts	environmental/other	2020-08-19	PDS000210843.11	1	28	SAMN33326164	6,7,14	r	1,5	Infantis	Infantis
Salmonella enterica	PRJNA480281	SRR23511841	aadA2,dfrA12,floR2,mcr-9.1,qnrB19,sul1,tet(G)	AGO-S549_Sa_BK30	UAQ	77	PDT001618694.1	2023-02-17T23:46:44Z	Aguascalientes	Raw chicken parts	environmental/other	2020-08-19	PDS000136902.1	0		SAMN33326162	6,7,14	r	1,5	Infantis	Infantis
Salmonella enterica	PRJNA480281	SRR23511844	aadA2,dfrA12,floR2,mcr-9.1,qnrB19,sul1,tet(G)	AGO-S546_Sa_BK28	UAQ	82	PDT001618697.1	2023-02-17T23:46:44Z	Aguascalientes	Raw chicken parts	environmental/other	2020-08-19	PDS000136902.1	0		SAMN33326160	6,7,14	r	1,5	Infantis	Infantis
Salmonella enterica	PRJNA480281	SRR23511846	gyrA_S83Y,	AGO-S542_Sa_BK26	UAQ	39	PDT001618699.1	2023-02-17T23:46:45Z	Aguascalientes	Raw chicken parts	environmental/other	2020-08-19	PDS000038669.122	0	5	SAMN33326158	6,7,14	r	1,5	Infantis	Infantis
Salmonella enterica	PRJNA480281	SRR23511850	aadA2,dfrA12,gyrA_D87G,sul1,tet(A)	AGO-S538_Sa_BK22	UAQ	43	PDT001618703.1	2023-02-17T23:46:45Z	Aguascalientes	Raw chicken parts	environmental/other	2020-08-19	PDS000032706.140	1	21	SAMN33326154	6,7,14	r	1,5	Infantis	Infantis
Salmonella enterica	PRJNA480281	SRR23511851		AGO-S413_Sa_BK21	UAQ	72	PDT001618704.1	2023-02-17T23:46:45Z	Aguascalientes	Raw chicken parts	environmental/other	2019-08-05	PDS000027536.153	0	14	SAMN33326153	6,7,14	r	1,5	Infantis	Infantis
Salmonella enterica	PRJNA480281	SRR23511852		AGO-S412_Sa_BK20	UAQ	74	PDT001618705.1	2023-02-17T23:46:45Z	Aguascalientes	Raw chicken parts	environmental/other	2019-08-05	PDS000027536.153	0	14	SAMN33326152	6,7,14	r	1,5	Infantis	Infantis
Salmonella enterica	PRJNA480281	SRR23511854	qnrB19	AGO-S324_Sa_BJ31	UAQ	84	PDT001618706.1	2023-02-17T23:46:46Z	Querétaro	Raw chicken parts	environmental/other	2019-07-02	PDS000217179.32	0	14	SAMN33326107	6,7,14	r	1,5	Infantis	Infantis
Salmonella enterica	PRJNA480281	SRR23511856	aac(3)-IVa,aadA1,aph(3')-Ia,aph(4)-Ia,blaCTX-M-65,dfrA14,floR,gyrA_D87Y,sul1,tet(A)	AGO-S409_Sa_BK17	UAQ	74	PDT001618709.1	2023-02-17T23:46:46Z	Aguascalientes	Raw chicken parts	environmental/other	2019-08-05	PDS000208495.64	1	21	SAMN33326149	6,7,14	r	1,5	Infantis	Infantis
Salmonella enterica	PRJNA480281	SRR22927480	aac(3)-IVa,aadA1,aph(3')-Ia,aph(4)-Ia,blaCTX-M-65,dfrA14,fosA3,gyrA_D87Y,sul1,tet(A)	PO-46-F-1_Sa_BI83	UAQ-UDG	71	PDT001551607.1	2022-12-29T20:39:37Z	Jalisco	Raw chicken parts	environmental/other	2020-02-24	PDS000208495.64	0	22	SAMN32471721	6,7,14	r	1,5	Infantis	Infantis
Salmonella enterica	PRJNA480281	SRR22927483	aac(3)-IVa,aadA1,aph(3')-Ia,aph(4)-Ia,blaCTX-M-65,dfrA14,floR,fosA3,gyrA_D87Y,sul1,tet(A)	PO-09-C-151_Sa_BH96	UAQ-UDG	80	PDT001551610.1	2022-12-29T20:39:38Z	Jalisco	Raw chicken parts	environmental/other	2019-07-22	PDS000208495.64	3	7	SAMN32471647	6,7,14	r	1,5	Infantis	Infantis
Salmonella enterica	PRJNA480281	SRR22927486	aac(3)-IVa,aadA1,aph(4)-Ia,blaCTX-M-65,dfrA14,floR,fosA3,gyrA_D87Y,sul1,tet(A)	PO-36-F-1_Sa_BI78	UAQ-UDG	80	PDT001551613.1	2022-12-29T20:39:39Z	Jalisco	Raw chicken parts	environmental/other	2020-02-10	PDS000208495.64	3	7	SAMN32471716	6,7,14	r	1,5	Infantis	Infantis
Salmonella enterica	PRJNA480281	SRR22927489	qnrB19	PO-27-F-1_Sa_BI75	UAQ-UDG	49	PDT001551616.1	2022-12-29T20:39:39Z	Jalisco	Raw chicken parts	environmental/other	2020-02-10	PDS000044784.20	0	9	SAMN32471713	6,7,14	r	1,5	Infantis	Infantis
Salmonella enterica	PRJNA480281	SRR22927490	aac(3)-IVa,aadA1,aph(3')-Ia,aph(4)-Ia,blaCTX-M-65,dfrA14,floR,gyrA_D87Y,sul1,tet(A)	PO-26-F-1_Sa_BI74	UAQ-UDG	77	PDT001551617.1	2022-12-29T20:39:39Z	Jalisco	Raw chicken parts	environmental/other	2020-01-27	PDS000208495.64	9	12	SAMN32471712	6,7,14	r	1,5	Infantis	Infantis
Salmonella enterica	PRJNA480281	SRR22927491	aac(3)-IVa,aadA1,aph(4)-Ia,blaCTX-M-65,dfrA14,floR,fosA3,gyrA_D87Y,sul1,tet(A)	PO-25-F-36_Sa_BI73	UAQ-UDG	82	PDT001551618.1	2022-12-29T20:39:39Z	Jalisco	Raw chicken parts	environmental/other	2020-01-27	PDS000208495.64	2	11	SAMN32471711	6,7,14	r	1,5	Infantis	Infantis
Salmonella enterica	PRJNA480281	SRR22927513	aac(3)-IVa,aadA1,aph(4)-Ia,blaCTX-M-65,floR,fosA3,gyrA_D87Y,sul1,tet(A)	PO-47-C-2_Sa_BI44	UAQ-UDG	83	PDT001551640.1	2022-12-29T20:39:43Z	Jalisco	Raw chicken parts	environmental/other	2019-10-07	PDS000208495.64	1	24	SAMN32471691	6,7,14	r	1,5	Infantis	Infantis
Salmonella enterica	PRJNA480281	SRR22927530	aac(3)-IVa,aadA1,aph(3')-Ia,aph(4)-Ia,blaCTX-M-65,dfrA14,floR,fosA3,gyrA_D87Y,sul1,tet(A)	PO-40-C-69_Sa_BI43	UAQ-UDG	92	PDT001551657.1	2022-12-29T20:39:46Z	Jalisco	Raw chicken parts	environmental/other	2019-09-23	PDS000208495.64	0	17	SAMN32471690	6,7,14	r	1,5	Infantis	Infantis
Salmonella enterica	PRJNA480281	SRR22927531	aac(3)-IVa,aadA1,aph(3')-Ia,aph(4)-Ia,blaCTX-M-65,dfrA14,floR,fosA3,gyrA_D87Y,sul1,tet(A)	PO-40-C-1_Sa_BI41	UAQ-UDG	76	PDT001551658.1	2022-12-29T20:39:46Z	Jalisco	Raw chicken parts	environmental/other	2019-09-23	PDS000208495.64	0	17	SAMN32471689	6,7,14	r	1,5	Infantis	Infantis
Salmonella enterica	PRJNA480281	SRR22927532	aac(3)-IVa,aadA1,aph(3')-Ia,aph(4)-Ia,dfrA14,floR,gyrA_D87Y,sul1,tet(A)	PO-07-C-17_Sa_BH93	UAQ-UDG	71	PDT001551659.1	2022-12-29T20:39:46Z	Jalisco	Raw chicken parts	environmental/other	2019-07-22	PDS000208495.64	13	16	SAMN32471644	6,7,14	r	1,5	Infantis	Infantis
Salmonella enterica	PRJNA480281	SRR22927533	qnrB19	PO-39-C-3_Sa_BI40	UAQ-UDG	35	PDT001551660.1	2022-12-29T20:39:46Z	Jalisco	Raw chicken parts	environmental/other	2019-09-23	PDS000027503.363	0	1	SAMN32471688	6,7,14	r	1,5	Infantis	Infantis
Salmonella enterica	PRJNA480281	SRR22927534	dfrA1,floR,mph(A)qnrB19,sul1,tet(A)	PO-39-C-1_Sa_BI39	UAQ-UDG	45	PDT001551661.1	2022-12-29T20:39:47Z	Jalisco	Raw chicken parts	environmental/other	2019-09-23	PDS000027503.363	0	1	SAMN32471687	6,7,14	r	1,5	Infantis	Infantis
Salmonella enterica	PRJNA480281	SRR22927535	dfrA1,floR,mph(A)qnrB19,sul1,tet(A)	PO-38-C-34_Sa_BI38	UAQ-UDG	44	PDT001551662.1	2022-12-29T20:39:47Z	Jalisco	Raw chicken parts	environmental/other	2019-09-23	PDS000027503.363	1	1	SAMN32471686	6,7,14	r	1,5	Infantis	Infantis
Salmonella enterica	PRJNA480281	SRR22927538	aac(3)-IVa,aadA1,aph(3')-Ia,aph(4)-Ia,blaCTX-M-65,dfrA14,fosA3,gyrA_D87Y,sul1,tet(A)	PO-34-C-31_Sa_BI35	UAQ-UDG	78	PDT001551665.1	2022-12-29T20:39:47Z	Jalisco	Raw chicken parts	environmental/other	2019-09-23	PDS000208495.64	4	16	SAMN32471683	6,7,14	r	1,5	Infantis	Infantis
Salmonella enterica	PRJNA480281	SRR22927543	aac(3)-IVa,aadA1,aph(3')-Ia,aph(4)-Ia,blaCTX-M-65,dfrA14,floR,fosA3,gyrA_D87Y,sul1,tet(A)	PO-07-C-16_Sa_BH92	UAQ-UDG	78	PDT001551670.1	2022-12-29T20:39:48Z	Querétaro	Raw chicken parts	environmental/other	2019-07-22	PDS000208495.64	4	7	SAMN32471643	6,7,14	r	1,5	Infantis	Infantis
Salmonella enterica	PRJNA480281	SRR22927546	aac(3)-IVa,aadA1,aph(3')-Ia,aph(4)-Ia,blaCTX-M-65,dfrA14,floR,fosA3,gyrA_D87Y,sul1,tet(A)	PO-32-C-16_Sa_BI28	UAQ-UDG	92	PDT001551673.1	2022-12-29T20:39:49Z	Jalisco	Raw chicken parts	environmental/other	2019-09-02	PDS000208495.64	5	8	SAMN32471676	6,7,14	r	1,5	Infantis	Infantis
Salmonella enterica	PRJNA480281	SRR22927549	aac(3)-IVa,aadA1,aph(3')-Ia,aph(4)-Ia,blaCTX-M-65,dfrA14,floR,fosA3,gyrA_D87Y,sul1,tet(A)	PO-30-C-9_Sa_BI25	UAQ-UDG	79	PDT001551676.1	2022-12-29T20:39:49Z	Jalisco	Raw chicken parts	environmental/other	2019-09-02	PDS000208495.64	6	9	SAMN32471673	6,7,14	r	1,5	Infantis	Infantis
Salmonella enterica	PRJNA480281	SRR22927559	aac(3)-IVa,aadA1,aph(3')-Ia,aph(4)-Ia,blaCTX-M-65,floR,fosA3,gyrA_D87Y,sul1,tet(A)	PO-18-C-22_Sa_BI14	UAQ-UDG	72	PDT001551686.1	2022-12-29T20:39:51Z	Jalisco	Raw chicken parts	environmental/other	2019-08-19	PDS000208495.64	1	23	SAMN32471664	6,7,14	r	1,5	Infantis	Infantis
Salmonella enterica	PRJNA480281	SRR22927560	aac(3)-IVa,aadA1,aph(3')-Ia,aph(4)-Ia,blaCTX-M-65,dfrA1,floR,fosA3,gyrA_D87Y,mph(A),sul1,tet(A)	PO-18-C-9_Sa_BI13	UAQ-UDG	105	PDT001551687.1	2022-12-29T20:39:51Z	Jalisco	Raw chicken parts	environmental/other	2019-08-19	PDS000208495.64	1	24	SAMN32471663	6,7,14	r	1,5	Infantis	Infantis
Salmonella enterica	PRJNA480281	SRR22927561		PO-17-C-3_Sa_BI12	UAQ-UDG	46	PDT001551688.1	2022-12-29T20:39:51Z	Jalisco	Raw chicken parts	environmental/other	2019-08-19	PDS000032396.180	0	3	SAMN32471662	6,7,14	r	1,5	Infantis	Infantis
Salmonella enterica	PRJNA480281	SRR22927565	aac(3)-IVa,aadA1,aph(3')-Ia,aph(4)-Ia,blaCTX-M-65,dfrA14,floR,fosA3,gyrA_D87Y,sul1,tet(A)	PO-05-C-8_Sa_BH90	UAQ-UDG	77	PDT001551692.1	2022-12-29T20:39:52Z	Jalisco	Raw chicken parts	environmental/other	2019-07-22	PDS000208495.64	4	7	SAMN32471641	6,7,14	r	1,5	Infantis	Infantis
Salmonella enterica	PRJNA480281	SRR22927600	aac(3)-IVa,aadA1,aph(3')-Ia,aph(4)-Ia,blaCTX-M-65,dfrA14,floR,fosA3,gyrA_D87Y,sul1,tet(A)	PO-04-C-2_Sa_BH89	UAQ-UDG	76	PDT001551727.1	2022-12-29T20:39:58Z	Jalisco	Raw chicken parts	environmental/other	2019-07-22	PDS000208495.64	3	6	SAMN32471640	6,7,14	r	1,5	Infantis	Infantis
Salmonella enterica	PRJNA480281	SRR29993508		UdG_Sa_B139	Universidad de Guadalajara	33	PDT002264966.1	2024-07-25T21:12:18Z	Jalisco	water	environmental/other	2021-06-29	PDS000085033.584	11	7	SAMN42766918	6,7,14	r	1,5	Infantis	Infantis
Salmonella enterica	PRJNA480281	SRR29993521		UdG_Sa_A008	Universidad de Guadalajara	33	PDT002264979.1	2024-07-25T21:12:23Z	Jalisco	water	environmental/other	2021-04-20	PDS000028897.58	46	5	SAMN42766937	6,7,14	r	1,5	Infantis	Infantis
Salmonella enterica	PRJNA560080	SRR10824937	aadA1,aph(3'')-Ib,aph(6)-Id,sul1,tet(A)	MPSPSA1934-1	Universidad Nacional Autonoma de Mexico | Facultad de Medicina Veterinaria y Zootecnia | Departamento de Medicina Preventiva y Salud Publica	33	PDT000654588.1	2020-01-03T21:29:32Z	Guanajuato	lake	environmental/other	2019-07-08	PDS000107936.1	0	7	SAMN13719582	6,7,14	r	1,5	Infantis	Infantis
Salmonella enterica	PRJNA560080	SRR11016320		MPSPSA1911-1	Universidad Nacional Autonoma de Mexico | Facultad de Medicina Veterinaria y Zootecnia | Departamento de Medicina Preventiva y Salud Publica	44	PDT000677835.1	2020-02-04T20:11:34Z	Guanajuato	river water	environmental/other	2019-06-11	PDS000027077.496	9	9	SAMN13986521	6,7,14	r	1,5	Infantis	Infantis
Salmonella enterica	PRJNA560080	SRR18544749	aac(3)-IVa,aadA1,aph(3')-Ia,aph(4)-Ia,blaCTX-M-65,fosA3,gyrA_D87Y,sul1,tet(A)	MPSPSA2070-3	Universidad Nacional Autonoma de Mexico | Facultad de Medicina Veterinaria y Zootecnia | Departamento de Medicina Preventiva y Salud Publica	61	PDT001277313.1	2022-03-31T18:57:52Z	Hidalgo	dam	environmental/other	2021-04-25	PDS000217179.32	1	25	SAMN27110861	6,7,14	r	1,5	Infantis	Infantis
Salmonella enterica	PRJNA560080	SRR18544793	aac(3)-IVa,aadA1,aph(3')-Ia,aph(4)-Ia,blaCTX-M-65,fosA3,gyrA_D87Y,sul1,tet(A)	MPSPSA2071-3	Universidad Nacional Autonoma de Mexico | Facultad de Medicina Veterinaria y Zootecnia | Departamento de Medicina Preventiva y Salud Publica	57	PDT001277323.1	2022-03-31T18:57:55Z	Hidalgo	dam	environmental/other	2021-04-25	PDS000217179.32	1	24	SAMN27110876	6,7,14	r	1,5	Infantis	Infantis
Salmonella enterica	PRJNA560080	SRR18545475		MPSPSA2054-3	Universidad Nacional Autonoma de Mexico | Facultad de Medicina Veterinaria y Zootecnia | Departamento de Medicina Preventiva y Salud Publica	38	PDT001277335.1	2022-03-31T18:57:59Z	Tlaxcala	pond	environmental/other	2020-11-22				SAMN27110928	6,7,14	r	1,5	Infantis	Infantis
Salmonella enterica	PRJNA560080	SRR22230581	aadA1,aph(3'')-Ib,aph(6)-Id,sul1,tet(A)	CFSAN102351	Universidad Nacional Autonoma de Mexico | Facultad de Medicina Veterinaria y Zootecnia | Departamento de Medicina Preventiva y Salud Publica	39	PDT001481898.1	2022-11-08T20:47:20Z	Morelos	canal water	environmental/other	2019-09-08	PDS000085033.602	35	12	SAMN31662093	6,7,14	r	1,5	Infantis	Infantis
Salmonella enterica	PRJNA560080	SRR22230668	aadA1,aph(3'')-Ib,aph(6)-Id,sul1,tet(A)	CFSAN102326	Universidad Nacional Autonoma de Mexico | Facultad de Medicina Veterinaria y Zootecnia | Departamento de Medicina Preventiva y Salud Publica	35	PDT001481913.1	2022-11-08T21:49:08Z	Estado de México	river water	environmental/other	2019-09-03	PDS000154221.1	13		SAMN31662140	6,7,14	r	1,5	Infantis	Infantis
Salmonella enterica	PRJNA560080	SRR22231032	aac(3)-IVa,aadA1,aph(3')-Ia,aph(4)-Ia,blaCTX-M-65,dfrA14,floR,fosA3,gyrA_D87Y,sul1,tet(A)	CFSAN102383	Universidad Nacional Autonoma de Mexico | Facultad de Medicina Veterinaria y Zootecnia | Departamento de Medicina Preventiva y Salud Publica	74	PDT001482007.1	2022-11-08T22:52:45Z	Hidalgo	river water	environmental/other	2019-09-17	PDS000217179.32	3	5	SAMN31662518	6,7,14	r	1,5	Infantis	Infantis
Salmonella enterica	PRJNA560080	SRR22231694		CFSAN102386	Universidad Nacional Autonoma de Mexico | Facultad de Medicina Veterinaria y Zootecnia | Departamento de Medicina Preventiva y Salud Publica	41	PDT001482091.1	2022-11-08T22:53:00Z	Estado de México	river water	environmental/other	2019-09-18	PDS000027077.496	3	21	SAMN31663364	6,7,14	r	1,5	Infantis	Infantis
Salmonella enterica	PRJNA560080	SRR22233006	aac(3)-IVa,aadA1,aph(3')-Ia,aph(4)-Ia,blaCTX-M-65,dfrA14,fosA3,gyrA_D87Y,sul1,tet(A)	MPSPSA2126-2	Universidad Nacional Autonoma de Mexico | Facultad de Medicina Veterinaria y Zootecnia | Departamento de Medicina Preventiva y Salud Publica	62	PDT001482104.1	2022-11-08T22:53:03Z	Morelos	pond water	environmental/other	2021-11-21	PDS000217179.32	20	32	SAMN31663771	6,7,14	r	1,5	Infantis	Infantis
Salmonella enterica	PRJNA560080	SRR22234193	qnrB19	MPSPSA2146-1	Universidad Nacional Autonoma de Mexico | Facultad de Medicina Veterinaria y Zootecnia | Departamento de Medicina Preventiva y Salud Publica	40	PDT001482290.1	2022-11-09T00:52:51Z	Hidalgo	dam water	environmental/other	2021-12-05	PDS000038639.35	2	4	SAMN31660433	6,7,14	r	1,5	Infantis	Infantis

## Sheet: Table S2
	Table S2. SNP matrix of 84 Salmonella Infantis strains isolated from various sources in Mexico. The strain numbers are reported vertically (column A) and horizontlly (columns C-CH). Column B reports the NCBI accession, isolation source, collection year, and location. Cells corresponding to strains within ≤20 SNPs are hihglighted (pink fill and red font).
	Strains	1	2	3	4	5	6	7	8	9	10	11	12	13	14	15	16	17	18	19	20	21	22	23	24	25	26	27	28	29	30	31	32	33	34	35	36	37	38	39	40	41	42	43	44	45	46	47	48
1	GCA025292415.1_River_2019_Sinaloa	0	94	119	153	178	179	169	174	170	177	123	110	176	173	175	182	175	174	176	176	175	177	170	169	181	176	175	166	132	128	121	126	177	160	187	124	179	180	180	172	177	172	172	172	179	216	178	175
2	SRR10134446_Environmentalswab_2019_Campeche	94	0	71	105	130	131	121	126	122	129	75	62	128	125	127	134	127	126	128	128	127	129	122	121	133	128	127	118	84	80	73	78	129	112	139	76	131	132	132	124	129	124	124	124	131	168	130	127
3	SRR10824937_Lake_2019_Guanajuato	119	71	0	124	151	152	142	147	143	150	94	77	149	146	148	155	148	147	149	149	148	150	143	142	154	149	148	137	103	51	34	41	150	131	160	91	152	153	153	145	150	145	145	145	152	189	151	148
4	SRR11016320_River_2019_Guanajuato	153	105	124	0	175	176	166	171	167	174	128	115	173	170	172	179	172	171	173	173	172	174	167	166	178	173	172	87	137	133	126	127	174	35	184	121	176	177	177	169	174	169	169	169	176	213	175	172
5	SRR12396360_Broilercecum_2019_Veracruz	178	130	151	175	0	33	29	34	28	37	155	142	36	57	35	42	35	32	36	32	29	37	30	29	37	36	31	186	164	160	153	152	35	186	45	148	37	38	38	28	35	28	28	28	37	76	34	31
6	SRR12396363_Broilercecum_2019_Coahuila	179	131	152	176	33	0	30	35	29	38	156	143	37	58	36	43	36	33	37	33	18	38	31	30	38	37	32	187	165	161	154	153	36	187	46	149	38	39	39	28	36	28	28	28	38	77	35	32
7	SRR12396366_Broilercecum_2019_Jalisco	169	121	142	166	29	30	0	25	21	14	146	133	19	48	18	33	18	25	23	27	26	28	17	20	32	27	26	177	155	151	144	143	28	177	40	139	30	31	31	23	28	23	23	23	30	69	29	26
8	SRR12396369_Broilercecum_2019_Aguascalientes	174	126	147	171	34	35	25	0	26	33	151	138	32	53	31	28	31	30	32	32	31	23	26	15	37	22	31	182	160	156	149	148	33	182	45	144	35	36	36	28	33	28	28	28	35	74	34	31
9	SRR12396372_Broilercecum_2019_Durango	170	122	143	167	28	29	21	26	0	29	147	134	28	49	27	34	27	14	28	26	25	29	22	21	31	28	25	178	156	152	145	144	17	178	39	140	19	20	20	22	17	22	22	22	19	58	28	25
10	SRR12396379_Broilercecum_2019_Nuevo.Leon	177	129	150	174	37	38	14	33	29	0	154	141	27	56	24	41	26	31	29	35	34	36	25	28	40	35	34	185	163	159	152	151	36	185	48	147	38	39	39	31	36	31	31	31	38	77	37	34
11	SRR12396394_Broilercecum_2019_Chiapas	123	75	94	128	155	156	146	151	147	154	0	85	153	150	152	159	152	151	153	153	152	154	147	146	158	153	152	141	19	103	96	101	154	135	164	99	156	157	157	149	154	149	149	149	156	193	155	152
12	SRR12396395_Broilercecum_2019_Chiapas	110	62	77	115	142	143	133	138	134	141	85	0	140	137	139	146	139	138	140	140	139	141	134	133	145	140	139	128	94	86	79	84	141	122	151	64	143	144	144	136	141	136	136	136	143	180	142	139
13	SRR12396396_Broilercecum_2019_Nuevo.Leon	176	128	149	173	36	37	19	32	28	27	153	140	0	55	25	40	1	32	30	34	33	35	24	27	39	34	33	184	162	158	151	150	35	184	47	146	37	38	38	30	35	30	30	30	37	76	36	33
14	SRR12396402_Broilercecum_2019_Veracruz	173	125	146	170	57	58	48	53	49	56	150	137	55	0	54	61	54	53	55	55	54	56	49	48	60	55	54	181	159	155	148	147	56	181	66	143	58	59	59	51	56	51	51	51	58	95	57	54
15	SRR12396406_Broilercecum_2019_Nuevo.Leon	175	127	148	172	35	36	18	31	27	24	152	139	25	54	0	39	24	29	27	33	32	34	23	26	38	33	32	183	161	157	150	149	34	183	46	145	36	37	37	29	34	29	29	29	36	75	35	32
16	SRR12396408_Broilercecum_2019_Jalisco	182	134	155	179	42	43	33	28	34	41	159	146	40	61	39	0	39	38	40	40	39	17	34	19	45	18	39	190	168	164	157	156	41	190	53	152	43	44	44	36	41	36	36	36	43	82	42	39
17	SRR12439719_Broilercecum_2019_Nuevo.Leon	175	127	148	172	35	36	18	31	27	26	152	139	1	54	24	39	0	31	29	33	32	34	23	26	38	33	32	183	161	157	150	149	34	183	46	145	36	37	37	29	34	29	29	29	36	75	35	32
18	SRR12439738_Broilercecum_2019_Coahuila	174	126	147	171	32	33	25	30	14	31	151	138	32	53	29	38	31	0	30	30	29	33	26	25	35	32	29	182	160	156	149	148	21	182	43	144	23	24	24	26	21	26	26	26	23	62	32	29
19	SRR12439739_Broilercecum_2019_Nuevo.Leon	176	128	149	173	36	37	23	32	28	29	153	140	30	55	27	40	29	30	0	34	33	35	24	27	39	34	33	184	162	158	151	150	35	184	47	146	37	38	38	30	35	30	30	30	37	76	36	33
20	SRR12439749_Broilercecum_2019_Puebla	176	128	149	173	32	33	27	32	26	35	153	140	34	55	33	40	33	30	34	0	29	35	28	27	23	34	19	184	162	158	151	150	33	184	31	146	35	36	36	14	33	14	14	14	35	74	20	17
21	SRR12439752_Broilercecum_2019_Durango	175	127	148	172	29	18	26	31	25	34	152	139	33	54	32	39	32	29	33	29	0	34	27	26	34	33	28	183	161	157	150	149	32	183	42	145	34	35	35	24	32	24	24	24	34	73	31	28
22	SRR12478285_Broilercecum_2019_Campeche	177	129	150	174	37	38	28	23	29	36	154	141	35	56	34	17	34	33	35	35	34	0	29	14	40	13	34	185	163	159	152	151	36	185	48	147	38	39	39	31	36	31	31	31	38	77	37	34
23	SRR12478317_Broilercecum_2019_Durango	170	122	143	167	30	31	17	26	22	25	147	134	24	49	23	34	23	26	24	28	27	29	0	21	33	28	27	178	156	152	145	144	29	178	41	140	31	32	32	24	29	24	24	24	31	70	30	27
24	SRR13148046_Broilercecum_2019_Aguascalientes	169	121	142	166	29	30	20	15	21	28	146	133	27	48	26	19	26	25	27	27	26	14	21	0	32	13	26	177	155	151	144	143	28	177	40	139	30	31	31	23	28	23	23	23	30	69	29	26
25	SRR13148057_Broilercecum_2019_Hidalgo	181	133	154	178	37	38	32	37	31	40	158	145	39	60	38	45	38	35	39	23	34	40	33	32	0	39	24	189	167	163	156	155	38	189	36	151	40	41	41	19	38	19	19	19	40	79	25	22
26	SRR13148059_Broilercecum_2019_Aguascalientes	176	128	149	173	36	37	27	22	28	35	153	140	34	55	33	18	33	32	34	34	33	13	28	13	39	0	33	184	162	158	151	150	35	184	47	146	37	38	38	30	35	30	30	30	37	76	36	33
27	SRR18544749_Dam_2021_Hidalgo	175	127	148	172	31	32	26	31	25	34	152	139	33	54	32	39	32	29	33	19	28	34	27	26	24	33	0	183	161	157	150	149	32	183	32	145	34	35	35	15	32	15	15	15	34	73	21	18
28	SRR18545475_Pond_2020_Tlaxcala	166	118	137	87	186	187	177	182	178	185	141	128	184	181	183	190	183	182	184	184	183	185	178	177	189	184	183	0	150	146	139	140	185	92	195	138	187	188	188	180	185	180	180	180	187	224	186	183
29	SRR18856404_Beef_2023_Morelos	132	84	103	137	164	165	155	160	156	163	19	94	162	159	161	168	161	160	162	162	161	163	156	155	167	162	161	150	0	112	105	110	163	144	173	108	165	166	166	158	163	158	158	158	165	202	164	161
30	SRR20081707_Chicken_2021_Mexico.City	128	80	51	133	160	161	151	156	152	159	103	86	158	155	157	164	157	156	158	158	157	159	152	151	163	158	157	146	112	0	53	58	159	140	169	100	161	162	162	154	159	154	154	154	161	198	160	157
31	SRR22230581_Canal_2019_Morelos	121	73	34	126	153	154	144	149	145	152	96	79	151	148	150	157	150	149	151	151	150	152	145	144	156	151	150	139	105	53	0	41	152	133	162	93	154	155	155	147	152	147	147	147	154	191	153	150
32	SRR22230668_River_2019_State.of.Mexico	126	78	41	127	152	153	143	148	144	151	101	84	150	147	149	156	149	148	150	150	149	151	144	143	155	150	149	140	110	58	41	0	151	136	161	96	153	154	154	146	151	146	146	146	153	190	152	149
33	SRR22231032_River_2019_Hidalgo	177	129	150	174	35	36	28	33	17	36	154	141	35	56	34	41	34	21	35	33	32	36	29	28	38	35	32	185	163	159	152	151	0	185	46	147	4	9	9	29	12	29	29	29	4	43	35	32
34	SRR22231694_River_2019_StateofMexico	160	112	131	35	186	187	177	182	178	185	135	122	184	181	183	190	183	182	184	184	183	185	178	177	189	184	183	92	144	140	133	136	185	0	195	136	187	188	188	180	185	180	180	180	187	224	186	183
35	SRR22233006_Pond_2021_Morelos	187	139	160	184	45	46	40	45	39	48	164	151	47	66	46	53	46	43	47	31	42	48	41	40	36	47	32	195	173	169	162	161	46	195	0	155	48	49	49	27	46	27	27	27	48	87	33	30
36	SRR22234193_Dam_2021_Hidalgo	124	76	91	121	148	149	139	144	140	147	99	64	146	143	145	152	145	144	146	146	145	147	140	139	151	146	145	138	108	100	93	96	147	136	155	0	149	150	150	142	147	142	142	142	149	186	148	145
37	SRR22927483_Chicken_2019_Jalisco	179	131	152	176	37	38	30	35	19	38	156	143	37	58	36	43	36	23	37	35	34	38	31	30	40	37	34	187	165	161	154	153	4	187	48	149	0	11	11	31	14	31	31	31	6	45	37	34
38	SRR22927489_Chicken_2020_Jalisco	180	132	153	177	38	39	31	36	20	39	157	144	38	59	37	44	37	24	38	36	35	39	32	31	41	38	35	188	166	162	155	154	9	188	49	150	11	0	0	32	15	32	32	32	11	50	38	35
39	SRR22927490_Chicken_2020_Jalisco	180	132	153	177	38	39	31	36	20	39	157	144	38	59	37	44	37	24	38	36	35	39	32	31	41	38	35	188	166	162	155	154	9	188	49	150	11	0	0	32	15	32	32	32	11	50	38	35
40	SRR22927513_Chicken_2019_Jalisco	172	124	145	169	28	28	23	28	22	31	149	136	30	51	29	36	29	26	30	14	24	31	24	23	19	30	15	180	158	154	147	146	29	180	27	142	31	32	32	0	29	0	0	0	31	70	16	13
41	SRR22927532_Chicken_2019_Jalisco	177	129	150	174	35	36	28	33	17	36	154	141	35	56	34	41	34	21	35	33	32	36	29	28	38	35	32	185	163	159	152	151	12	185	46	147	14	15	15	29	0	29	29	29	14	53	35	32
42	SRR22927534_Chicken_2019_Jalisco	172	124	145	169	28	28	23	28	22	31	149	136	30	51	29	36	29	26	30	14	24	31	24	23	19	30	15	180	158	154	147	146	29	180	27	142	31	32	32	0	29	0	0	0	31	70	16	13
43	SRR22927535_Chicken_2019_Jalisco	172	124	145	169	28	28	23	28	22	31	149	136	30	51	29	36	29	26	30	14	24	31	24	23	19	30	15	180	158	154	147	146	29	180	27	142	31	32	32	0	29	0	0	0	31	70	16	13
44	SRR22927538_Chicken_2019_Jalisco	172	124	145	169	28	28	23	28	22	31	149	136	30	51	29	36	29	26	30	14	24	31	24	23	19	30	15	180	158	154	147	146	29	180	27	142	31	32	32	0	29	0	0	0	31	70	16	13
45	SRR22927543_Chicken_2019_Jalisco	179	131	152	176	37	38	30	35	19	38	156	143	37	58	36	43	36	23	37	35	34	38	31	30	40	37	34	187	165	161	154	153	4	187	48	149	6	11	11	31	14	31	31	31	0	43	37	34
46	SRR22927546_Chicken_2019_Jalisco	216	168	189	213	76	77	69	74	58	77	193	180	76	95	75	82	75	62	76	74	73	77	70	69	79	76	73	224	202	198	191	190	43	224	87	186	45	50	50	70	53	70	70	70	43	0	76	73
47	SRR23511834_Chicken_2020_Aguascalientes	178	130	151	175	34	35	29	34	28	37	155	142	36	57	35	42	35	32	36	20	31	37	30	29	25	36	21	186	164	160	153	152	35	186	33	148	37	38	38	16	35	16	16	16	37	76	0	3
48	SRR23511835_Chicken_2020_Aguascalientes	175	127	148	172	31	32	26	31	25	34	152	139	33	54	32	39	32	29	33	17	28	34	27	26	22	33	18	183	161	157	150	149	32	183	30	145	34	35	35	13	32	13	13	13	34	73	3	0
49	SRR23511839_Chicken_2020_Aguascalientes	175	127	148	172	31	32	26	31	25	34	152	139	33	54	32	39	32	29	33	17	28	34	27	26	22	33	18	183	161	157	150	149	32	183	30	145	34	35	35	13	32	13	13	13	34	73	3	0
50	SRR23511846_Chicken_2020_Aguascalientes	178	130	151	175	34	35	29	34	28	37	155	142	36	57	35	42	35	32	36	20	31	37	30	29	25	36	21	186	164	160	153	152	35	186	33	148	37	38	38	16	35	16	16	16	37	76	0	3
51	SRR23511850_Chicken_2020_Aguascalientes	178	130	151	175	34	35	29	34	28	37	155	142	36	57	35	42	35	32	36	20	31	37	30	29	25	36	21	186	164	160	153	152	35	186	33	148	37	38	38	16	35	16	16	16	37	76	0	3
52	SRR23511851_Chicken_2019_Aguascalientes	178	130	151	175	34	35	29	34	28	37	155	142	36	57	35	42	35	32	36	20	31	37	30	29	25	36	21	186	164	160	153	152	35	186	33	148	37	38	38	16	35	16	16	16	37	76	0	3
53	SRR23511856_Chicken_2019_Aguascalientes	178	130	151	175	34	35	29	34	28	37	155	142	36	57	35	42	35	32	36	20	31	37	30	29	25	36	21	186	164	160	153	152	35	186	33	148	37	38	38	16	35	16	16	16	37	76	0	3
54	SRR28335898_Chicken_2023_Chihuahua	180	132	153	177	40	41	23	36	32	31	157	144	18	59	29	44	17	36	34	38	37	39	28	31	43	38	37	188	166	162	155	154	39	188	51	150	41	42	42	34	39	34	34	34	41	80	40	37
55	SRR28335915_Chicken_2023_Aguascalientes	187	139	160	184	43	44	38	43	37	46	164	151	45	66	44	51	44	41	45	29	40	46	39	38	33	45	30	195	173	169	162	161	44	195	42	157	46	47	47	25	44	25	25	25	46	85	21	18
56	SRR28335918_Chicken_2023_Chihuahua	185	137	158	182	41	42	36	41	35	44	162	149	43	64	42	49	42	39	43	27	38	44	37	36	22	43	28	193	171	167	160	159	42	193	40	155	44	45	45	23	42	23	23	23	44	83	29	26
57	SRR28335920_Chicken_2023_Tabasco	198	150	171	195	54	55	49	54	48	57	175	162	56	77	55	62	55	52	56	28	51	57	50	49	45	56	41	206	184	180	173	172	55	206	53	168	57	58	58	36	55	36	36	36	57	96	42	39
58	SRR28724106_Chicken_2023_Mexico.City	185	137	158	182	69	70	60	65	61	68	162	149	67	38	66	73	66	65	67	67	66	68	61	60	72	67	66	193	171	167	160	159	68	193	78	155	70	71	71	63	68	63	63	63	70	107	69	66
59	SRR28724108_Chicken_2023_Mexico.City	182	134	155	179	38	39	33	38	32	41	159	146	40	61	39	46	39	36	40	26	35	41	34	33	31	40	15	190	168	164	157	156	39	190	39	152	41	42	42	22	39	22	22	22	41	80	28	25
60	SRR28724109_Chicken_2023_Mexico.City	183	135	156	180	67	68	58	63	59	66	160	147	65	18	64	71	64	63	65	65	64	66	59	58	70	65	64	191	169	165	158	157	66	191	76	153	68	69	69	61	66	61	61	61	68	105	67	64
61	SRR28724115_Chicken_2023_Mexico.City	171	123	144	168	31	32	22	17	23	30	148	135	29	50	28	21	28	27	29	29	28	16	23	6	34	15	28	179	157	153	146	145	30	179	42	141	32	33	33	25	30	25	25	25	32	71	31	28
62	SRR28724117_Chicken_2023_Mexico.City	180	132	153	177	40	41	31	36	32	39	157	144	38	59	37	44	37	36	38	38	37	39	32	31	43	38	37	188	166	162	155	154	39	188	51	150	41	42	42	34	39	34	34	34	41	80	40	37
63	SRR28724119_Chicken_2023_Mexico.City	180	132	153	177	40	41	27	36	32	35	157	144	34	59	33	44	33	36	34	38	37	39	28	31	43	38	37	188	166	162	155	154	39	188	51	150	41	42	42	34	39	34	34	34	41	80	40	37
64	SRR28724128_Chicken_2023_Mexico.City	178	130	151	175	38	39	29	34	30	37	155	142	36	57	35	42	35	34	36	36	35	37	30	29	41	36	35	186	164	160	153	152	37	186	49	148	39	40	40	32	37	32	32	32	39	78	38	35
65	SRR28724133_Chicken_2023_Mexico.City	187	139	160	184	41	42	38	43	37	46	164	151	45	66	44	51	44	41	45	41	38	46	39	38	46	45	40	195	173	169	162	161	44	195	54	157	46	47	47	37	44	37	37	37	46	85	43	40
66	SRR28724139_Chicken_2023_Mexico.City	182	134	155	179	66	67	57	62	58	65	159	146	64	35	63	70	63	62	64	64	63	65	58	57	69	64	63	190	168	164	157	156	65	190	75	152	67	68	68	60	65	60	60	60	67	104	66	63
67	SRR28724145_Chicken_2023_Mexico.City	181	133	154	178	37	38	32	37	31	40	158	145	39	60	38	45	38	35	39	25	34	40	33	32	30	39	14	189	167	163	156	155	38	189	38	151	40	41	41	21	38	21	21	21	40	79	25	24
68	SRR28724149_Chicken_2023_Mexico.City	175	127	148	172	35	36	22	31	27	30	152	139	29	54	28	39	28	31	29	33	32	34	23	26	38	33	32	183	161	157	150	149	34	183	46	145	36	37	37	29	34	29	29	29	36	75	35	32
69	SRR28724152_Chicken_2023_Mexico.City	177	129	150	174	33	34	28	33	27	36	154	141	35	56	34	41	34	31	35	19	30	36	29	28	24	35	20	185	163	159	152	151	34	185	32	147	36	37	37	15	34	15	15	15	36	75	21	18
70	SRR28724156_Chicken_2023_Mexico.City	181	133	154	178	39	40	32	37	21	40	158	145	39	60	38	45	38	25	39	37	36	40	33	32	42	39	36	189	167	163	156	155	28	189	50	151	30	31	31	33	28	33	33	33	30	69	39	36
71	SRR28813325_Chicken_2023_Queretaro	181	133	154	178	37	38	32	37	31	40	158	145	39	60	38	45	38	35	39	23	34	40	33	32	12	39	24	189	167	163	156	155	38	189	36	151	40	41	41	19	38	19	19	19	40	79	25	22
72	SRR28813326_Chicken_2023_Queretaro	187	139	160	184	71	72	62	67	63	70	164	151	69	40	68	75	68	67	69	69	68	70	63	62	74	69	68	195	173	169	162	161	70	195	80	157	72	73	73	65	70	65	65	65	72	109	71	68
73	SRR28813343_Chicken_2023_Nuevo.Leon	190	142	163	187	44	33	41	46	40	49	167	154	48	69	47	54	47	44	48	44	29	49	42	41	49	48	43	198	176	172	165	164	47	198	57	160	49	50	50	39	47	39	39	39	49	88	46	43
74	SRR28814726_Chicken_2023_Michoacan	177	129	150	174	31	32	28	33	27	36	154	141	33	56	34	41	32	31	35	31	28	36	29	28	36	35	30	185	163	159	152	151	34	185	44	147	36	37	37	27	34	27	27	27	36	75	33	30
75	SRR28814742_Chicken_2023_Chihuahua	194	146	167	191	78	79	69	74	70	77	171	158	76	73	75	82	75	74	76	76	75	77	70	69	81	76	75	202	180	176	169	168	77	202	87	164	79	80	80	72	77	72	72	72	79	116	78	75
76	SRR28814748_Chicken_2023_Tlaxcala	196	148	169	193	50	51	47	52	46	55	173	160	54	75	53	60	53	50	54	50	47	55	48	47	55	54	49	204	182	178	171	170	53	204	63	166	55	56	56	46	53	46	46	46	55	94	52	49
77	SRR29993508_Water_2021_Jalisco	129	81	44	126	145	146	136	141	137	144	104	87	143	140	142	149	142	141	143	143	142	144	137	136	148	143	142	137	113	61	46	43	144	135	152	93	146	147	147	139	144	139	139	139	146	183	145	142
78	SRR31363022_Pigcecum_2023_Guanajuato	135	87	58	134	153	154	144	149	145	152	110	93	151	148	150	157	150	149	151	151	150	152	145	144	156	151	150	141	119	41	60	57	152	141	162	103	154	155	155	147	152	147	147	147	154	191	153	150
79	SRR31435116_Pork_2024_SanLuisPotosi	120	72	91	107	148	149	139	144	140	147	95	82	146	143	145	152	145	144	146	146	145	147	140	139	151	146	145	120	104	100	93	98	147	116	157	94	149	150	150	142	147	142	142	142	149	186	148	145
80	SRR8100706_River_2010_Sinaloa	111	63	82	84	143	144	134	139	135	142	86	73	141	138	140	147	140	139	141	141	140	142	135	134	146	141	140	99	95	91	84	89	142	93	152	87	144	145	145	137	142	137	137	137	144	181	143	140
81	SRR8100709_Canal_2010_Sinaloa	112	64	83	85	144	145	135	140	136	143	87	74	142	139	141	148	141	140	142	142	141	143	136	135	147	142	141	100	96	92	85	90	143	94	153	88	145	146	146	138	143	138	138	138	145	182	144	141
82	SRR8100737_Human_2010_Sinaloa	112	64	83	85	144	145	135	140	136	143	87	74	142	139	141	148	141	140	142	142	141	143	136	135	147	142	141	100	96	92	85	90	143	94	153	88	145	146	146	138	143	138	138	138	145	182	144	141
83	SRR8100773_Cattlefeces_2010_Sinaloa	111	63	82	84	143	144	134	139	135	142	86	73	141	138	140	147	140	139	141	141	140	142	135	134	146	141	140	99	95	91	84	89	142	93	152	87	144	145	145	137	142	137	137	137	144	181	143	140
84	SRR8100824_River_2009_Sinaloa	87	39	64	98	123	124	114	119	115	122	68	55	121	118	120	127	120	119	121	121	120	122	115	114	126	121	120	111	77	73	66	71	122	105	132	69	124	125	125	117	122	117	117	117	124	161	123	120
	Maximum SNP distance within columns	216	168	189	213	186	187	177	182	178	185	193	180	184	181	183	190	183	182	184	184	183	185	178	177	189	184	183	224	202	198	191	190	185	224	195	186	187	188	188	180	185	180	180	180	187	224	186	183
[truncated: 38 more columns]

## Sheet: Table S3
	Table S3. SNP matrix of 42 public emergent Salmonella Infantis strains harboring MDR genotypes including blaCTX-M65 and the gyrA D87Y mutation. The strain numbers are reported vertically (column A) and horizontlly (columns C-AR). Column B reports the NCBI accession, isolation source,country, and collection year. Cells corresponding to strains within ≤20 SNPs are hihglighted (pink fill and red fon…
No.	Strains	1	2	3	4	5	6	7	8	9	10	11	12	13	14	15	16	17	18	19	20	21	22	23	24	25	26	27	28	29	30	31	32	33	34	35	36	37	38	39	40	41	42
1	GCA_002200365.1_poultry_Switzerland_2013	0	30	20	34	36	14	30	26	29	48	23	39	51	24	33	33	34	21	42	34	40	14	29	67	37	42	37	28	33	29	33	35	26	33	37	42	53	51	37	52	31	55
2	GCA_002200405.1_human_Switzerland_2015	30	0	32	46	48	26	40	38	41	60	33	51	63	36	45	45	46	33	54	46	52	34	41	79	47	52	47	38	53	49	53	55	46	53	57	62	73	63	57	64	51	75
3	GCA_004164555.1_human_UK_2018	20	32	0	36	38	16	32	28	31	50	25	41	53	26	35	35	36	23	44	36	42	24	31	69	39	44	39	30	43	39	43	45	36	43	47	52	63	53	47	54	41	65
4	GCA_004274835.1_food_UK_2018	34	46	36	0	14	30	46	34	45	56	39	47	59	40	49	41	42	37	20	14	56	38	45	83	53	58	53	44	57	53	57	59	50	57	61	66	77	59	61	60	55	79
5	GCA_006213205.1_poultry.carcass_Chile_2018	36	48	38	14	0	32	48	34	47	56	41	47	59	42	51	41	42	39	20	16	58	40	47	85	55	60	55	46	59	55	59	61	52	59	63	68	79	59	63	60	57	81
6	GCA_008928195.1_meat_Peru_2012	14	26	16	30	32	0	26	22	17	44	19	35	47	20	29	29	30	9	38	30	36	18	25	63	33	38	33	24	37	33	37	39	30	37	41	46	57	47	41	48	35	59
7	GCA_010797855.1_human_Italy_2014	30	40	32	46	48	26	0	38	41	60	33	51	63	36	45	45	46	33	54	46	52	34	41	79	47	52	47	38	53	49	53	55	46	53	57	62	73	63	57	64	51	75
8	GCA_011598185.1_human_USA_2018	26	38	28	34	34	22	38	0	37	30	31	21	33	32	41	15	16	29	42	34	48	30	37	75	45	50	45	36	49	45	49	51	42	49	53	58	69	33	53	34	47	71
9	GCA_012223625.1_human_Bolivia_2016	29	41	31	45	47	17	41	37	0	59	34	50	62	35	44	44	45	24	53	45	51	33	40	78	48	53	48	39	52	48	52	54	45	52	56	61	72	62	56	63	50	74
10	GCA_012957545.1_poultry.litter_Trinidad.and.Tobago_2019	48	60	50	56	56	44	60	30	59	0	53	43	55	54	63	37	38	51	64	56	70	52	59	97	67	72	67	58	71	67	71	73	64	71	75	80	91	55	75	56	69	93
11	GCA_013377315.1_chicken_VietNam_2017	23	33	25	39	41	19	33	31	34	53	0	44	56	29	38	38	39	26	47	39	45	27	34	72	26	31	26	17	46	42	46	48	39	46	50	55	66	56	50	57	44	68
12	GCA_016024955.1_human_Canada_2018	39	51	41	47	47	35	51	21	50	43	44	0	46	45	54	28	29	42	55	47	61	43	50	88	58	63	58	49	62	58	62	64	55	62	66	71	82	46	66	47	60	84
13	GCA_019023945.1_surface.waters_USA_2018	51	63	53	59	59	47	63	33	62	55	56	46	0	57	66	40	41	54	67	59	73	55	62	100	70	75	70	61	74	70	74	76	67	74	78	83	94	58	78	59	72	96
14	GCA_019813935.1_chicken.carcass_Ecuador_2017	24	36	26	40	42	20	36	32	35	54	29	45	57	0	29	39	40	27	46	40	46	28	35	73	43	48	43	34	47	43	47	49	40	47	51	56	67	57	51	58	45	69
15	GCA_019816325.1_chicken.carcass_Ecuador_2018	33	45	35	49	51	29	45	41	44	63	38	54	66	29	0	48	49	36	57	49	55	37	44	82	52	57	52	43	56	52	56	58	49	56	60	65	76	66	60	67	54	78
16	GCA_022418235.1_chicken.carcass_USA_2022	33	45	35	41	41	29	45	15	44	37	38	28	40	39	48	0	23	36	49	41	55	37	44	82	52	57	52	43	56	52	56	58	49	56	60	65	76	40	60	41	54	78
17	GCA_022670675.1_human_Taiwan_2021	34	46	36	42	42	30	46	16	45	38	39	29	41	40	49	23	0	37	50	42	56	38	45	83	53	58	53	44	57	53	57	59	50	57	61	66	77	41	61	42	55	79
18	GCA_023024545.1_human_Brazil_2013	21	33	23	37	39	9	33	29	24	51	26	42	54	27	36	36	37	0	45	37	43	25	32	70	40	45	40	31	44	40	44	46	37	44	48	53	64	54	48	55	42	66
19	GCA_025835735.1_poultry.farm_Chile_2021	42	54	44	20	20	38	54	42	53	64	47	55	67	46	57	49	50	45	0	22	64	46	53	91	61	66	61	52	65	61	65	67	58	65	69	74	85	67	69	68	63	87
20	GCA_025835935.1_poultry.farm_Chile_2020	34	46	36	14	16	30	46	34	45	56	39	47	59	40	49	41	42	37	22	0	56	38	45	83	53	58	53	44	57	53	57	59	50	57	61	66	77	59	61	60	55	79
21	GCA_025845355.1_chicken_Portugal_2020	40	52	42	56	58	36	52	48	51	70	45	61	73	46	55	55	56	43	64	56	0	44	51	89	59	64	59	50	63	59	63	65	56	63	67	72	83	73	67	74	61	85
22	GCA_026290245.1_human_Australia_2019	14	34	24	38	40	18	34	30	33	52	27	43	55	28	37	37	38	25	46	38	44	0	33	71	41	46	41	32	37	33	37	39	30	37	41	46	57	55	41	56	35	59
23	GCA_027254895.1_chicken_CostaRica_2018	29	41	31	45	47	25	41	37	40	59	34	50	62	35	44	44	45	32	53	45	51	33	0	78	48	53	48	39	52	48	52	54	45	52	56	61	72	62	56	63	50	74
24	GCA_030262635.1_human_Peru_2019	67	79	69	83	85	63	79	75	78	97	72	88	100	73	82	82	83	70	91	83	89	71	78	0	86	91	86	77	90	86	90	92	83	90	94	99	110	100	94	101	88	112
25	GCA_036958565.1_human_VietNam_2021	37	47	39	53	55	33	47	45	48	67	26	58	70	43	52	52	53	40	61	53	59	41	48	86	0	33	28	19	60	56	60	62	53	60	64	69	80	70	64	71	58	82
26	GCA_037771175.1_human_South.Korea_2023	42	52	44	58	60	38	52	50	53	72	31	63	75	48	57	57	58	45	66	58	64	46	53	91	33	0	11	24	65	61	65	67	58	65	69	74	85	75	69	76	63	87
27	GCA_040050635.1_chicken_South.Korea_2023	37	47	39	53	55	33	47	45	48	67	26	58	70	43	52	52	53	40	61	53	59	41	48	86	28	11	0	19	60	56	60	62	53	60	64	69	80	70	64	71	58	82
28	GCA_045178025.1_poultry_Saudi.Arabia_2020	28	38	30	44	46	24	38	36	39	58	17	49	61	34	43	43	44	31	52	44	50	32	39	77	19	24	19	0	51	47	51	53	44	51	55	60	71	61	55	62	49	73
29	SRR12396396_Chicken_caecum_2019_Mexico	33	53	43	57	59	37	53	49	52	71	46	62	74	47	56	56	57	44	65	57	63	37	52	90	60	65	60	51	0	28	40	42	33	40	24	49	60	74	44	75	36	62
30	SRR12396406_Chicken_caecum_2019_Mexico	29	49	39	53	55	33	49	45	48	67	42	58	70	43	52	52	53	40	61	53	59	33	48	86	56	61	56	47	28	0	36	38	29	36	32	45	56	70	40	71	34	58
31	SRR22231032_River_2019_Hidalgo	33	53	43	57	59	37	53	49	52	71	46	62	74	47	56	56	57	44	65	57	63	37	52	90	60	65	60	51	40	36	0	4	31	38	44	47	58	74	42	75	36	60
32	SRR22927483_Chicken_2019_Jalisco	35	55	45	59	61	39	55	51	54	73	48	64	76	49	58	58	59	46	67	59	65	39	54	92	62	67	62	53	42	38	4	0	33	40	46	49	60	76	44	77	38	62
33	SRR22927513_Chicken_2019_Jalisco	26	46	36	50	52	30	46	42	45	64	39	55	67	40	49	49	50	37	58	50	56	30	45	83	53	58	53	44	33	29	31	33	0	17	37	26	37	67	23	68	27	51
34	SRR23511856_Chicken_2019_Aguascalientes	33	53	43	57	59	37	53	49	52	71	46	62	74	47	56	56	57	44	65	57	63	37	52	90	60	65	60	51	40	36	38	40	17	0	44	21	44	74	30	75	34	58
35	SRR28335898_Chicken_2023_Chihuahua	37	57	47	61	63	41	57	53	56	75	50	66	78	51	60	60	61	48	69	61	67	41	56	94	64	69	64	55	24	32	44	46	37	44	0	53	64	78	48	79	40	66
36	SRR28335915_Chicken_2023_Aguascalientes	42	62	52	66	68	46	62	58	61	80	55	71	83	56	65	65	66	53	74	66	72	46	61	99	69	74	69	60	49	45	47	49	26	21	53	0	53	83	39	84	43	67
37	SRR28335920_Chicken_2023_Tabasco	53	73	63	77	79	57	73	69	72	91	66	82	94	67	76	76	77	64	85	77	83	57	72	110	80	85	80	71	60	56	58	60	37	44	64	53	0	94	50	95	54	78
38	SRR28724106_Chicken_2023_Mexico.City	51	63	53	59	59	47	63	33	62	55	56	46	58	57	66	40	41	54	67	59	73	55	62	100	70	75	70	61	74	70	74	76	67	74	78	83	94	0	78	19	72	96
39	SRR28724108_Chicken_2023_Mexico.City	37	57	47	61	63	41	57	53	56	75	50	66	78	51	60	60	61	48	69	61	67	41	56	94	64	69	64	55	44	40	42	44	23	30	48	39	50	78	0	79	38	62
40	SRR28813326_Chicken_2023_Queretaro	52	64	54	60	60	48	64	34	63	56	57	47	59	58	67	41	42	55	68	60	74	56	63	101	71	76	71	62	75	71	75	77	68	75	79	84	95	19	79	0	73	97
41	SRR28814726_Chicken_2023_Michoacan	31	51	41	55	57	35	51	47	50	69	44	60	72	45	54	54	55	42	63	55	61	35	50	88	58	63	58	49	36	34	36	38	27	34	40	43	54	72	38	73	0	54
42	SRR28814748_Chicken_2023_Tlaxcala	55	75	65	79	81	59	75	71	74	93	68	84	96	69	78	78	79	66	87	79	85	59	74	112	82	87	82	73	62	58	60	62	51	58	66	67	78	96	62	97	54	0	MIN	MAX
	Maximum SNP distance within columns	67	79	69	83	85	63	79	75	78	97	72	88	100	73	82	82	83	70	91	83	89	71	78	112	86	91	86	77	90	86	90	92	83	90	94	99	110	100	94	101	88	112	63	112

## Sheet: Table S4
Table S4. Results of the BLAST analysis of the Salmonella Infantis megaplasmid coding sequences (pESI, NCBI accession CP047882.1, Query_ID column) among 191 Salmonella Infantis strains (Subject_ID column) collected in Mexico. Within column B, green and yellow cells correspond to virulence and antimicrobial resistance determinants, respectively
Query_ID	Gene product	Subject_ID	%Identity	Length	evalue	bitscore	Query length	Query coverage	% pESI coverage	ESI strain?
CP047882.1_cds_GVI52_23015_33	IS256 family transposase	GCA_025292415.1	83.249	985	0	883	974	99
CP047882.1_cds_GVI52_23290_88	IS256 family transposase	GCA_025292415.1	89.928	834	0	1075	908	92
CP047882.1_cds_GVI52_23310_92	IS256 family transposase	GCA_025292415.1	89.803	304	8.07e-106	383	297	100
CP047882.1_cds_GVI52_23310_92	IS256 family transposase	GCA_025292415.1	85.859	297	2.99e-85	315	297	100
CP047882.1_cds_GVI52_23310_92	IS256 family transposase	GCA_025292415.1	92.929	297	7.90e-121	433	297	100
CP047882.1_cds_QIC59675.1_85	IS3 family transposase	GCA_025292415.1	97.639	1101	0	1888	1101	100
CP047882.1_cds_QIC59682.1_98	transporter	GCA_025292415.1	95.304	1299	0	2061	1299	100
CP047882.1_cds_QIC59706.1_134	arginine/agmatine antiporter	GCA_025292415.1	80.277	1298	0	979	1338	97	2.82686	FALSE
CP047882.1_cds_QIC59675.1_85	IS3 family transposase	SRR10134446_contig_2	97.639	1101	0	1888	1101	100
CP047882.1_cds_GVI52_23015_33	IS256 family transposase	SRR10134446_contig_42	83.249	985	0	883	974	99
CP047882.1_cds_GVI52_23290_88	IS256 family transposase	SRR10134446_contig_42	89.928	834	0	1075	908	92
CP047882.1_cds_GVI52_23310_92	IS256 family transposase	SRR10134446_contig_42	92.929	297	9.74e-120	433	297	100
CP047882.1_cds_QIC59682.1_98	transporter	SRR10134446_contig_5	95.304	1299	0	2061	1299	100
CP047882.1_cds_QIC59706.1_134	arginine/agmatine antiporter	SRR10134446_contig_9	80.277	1298	0	979	1338	97	2.12014	FALSE
CP047882.1_cds_GVI52_23015_33	IS256 family transposase	SRR10824937	83.249	985	0	883	974	99
CP047882.1_cds_GVI52_23290_88	IS256 family transposase	SRR10824937	89.928	834	0	1075	908	92
CP047882.1_cds_GVI52_23310_92	IS256 family transposase	SRR10824937	92.929	297	7.90e-121	433	297	100
CP047882.1_cds_GVI52_23310_92	IS256 family transposase	SRR10824937	89.803	304	8.07e-106	383	297	100
CP047882.1_cds_GVI52_23310_92	IS256 family transposase	SRR10824937	85.859	297	2.99e-85	315	297	100
CP047882.1_cds_GVI52_23680_166	Tn3-like element TnAs1 family transposase	SRR10824937	100	1752	0	3236	1752	100
CP047882.1_cds_GVI52_23680_166	Tn3-like element TnAs1 family transposase	SRR10824937	96.347	1752	0	2881	1752	100
CP047882.1_cds_GVI52_23680_166	Tn3-like element TnAs1 family transposase	SRR10824937	81.449	1725	0	1386	1752	100
CP047882.1_cds_QIC59675.1_85	IS3 family transposase	SRR10824937	97.639	1101	0	1888	1101	100
CP047882.1_cds_QIC59682.1_98	transporter	SRR10824937	95.304	1299	0	2061	1299	100
CP047882.1_cds_QIC59706.1_134	arginine/agmatine antiporter	SRR10824937	80.277	1298	0	979	1338	97
CP047882.1_cds_QIC59710.1_143	IS6-like element IS26 family transposase	SRR10824937	99.858	705	0	1297	705	100
CP047882.1_cds_QIC59710.1_143	IS6-like element IS26 family transposase	SRR10824937	99.858	705	0	1297	705	100
CP047882.1_cds_QIC59711.1_144	class 1 integron integrase IntI1	SRR10824937	99.901	1014	0	1868	1014	100
CP047882.1_cds_QIC59711.1_144	class 1 integron integrase IntI1	SRR10824937	99.9	1000	0	1842	1014	99
CP047882.1_cds_QIC59712.1_146	quaternary ammonium compound efflux SMR transporter QacEdelta1	SRR10824937	100	348	0	643	348	100
CP047882.1_cds_QIC59712.1_146	quaternary ammonium compound efflux SMR transporter QacEdelta1	SRR10824937	100	348	0	643	348	100
CP047882.1_cds_QIC59713.1_147	sulfonamide-resistant dihydropteroate synthase Sul1	SRR10824937	100	840	0	1552	840	100
CP047882.1_cds_QIC59713.1_147	sulfonamide-resistant dihydropteroate synthase Sul1	SRR10824937	100	840	0	1552	840	100
CP047882.1_cds_QIC59716.1_151	AAA family ATPase	SRR10824937	91.696	855	0	1186	861	99
CP047882.1_cds_QIC59717.1_152	DDE-type integrase/transposase/recombinase	SRR10824937	85.623	1725	0	1799	1716	100
CP047882.1_cds_QIC59725.1_161	relaxase	SRR10824937	100	243	6.29e-126	449	243	100
CP047882.1_cds_QIC59725.1_161	relaxase	SRR10824937	100	243	6.29e-126	449	243	100
CP047882.1_cds_QIC59726.1_163	tetracycline efflux MFS transporter Tet(A)	SRR10824937	99.917	1200	0	2211	1200	100
CP047882.1_cds_QIC59726.1_163	tetracycline efflux MFS transporter Tet(A)	SRR10824937	99.917	1200	0	2211	1200	100
CP047882.1_cds_QIC59727.1_164	EamA family transporter	SRR10824937	100	885	0	1635	885	100
CP047882.1_cds_QIC59727.1_164	EamA family transporter	SRR10824937	100	885	0	1635	885	100
CP047882.1_cds_QIC59728.1_165	isochorismatase family protein	SRR10824937	100	393	0	726	393	100
CP047882.1_cds_QIC59728.1_165	isochorismatase family protein	SRR10824937	100	393	0	726	393	100
CP047882.1_cds_QIC59814.1_262	IS6-like element IS26 family transposase	SRR10824937	99.858	705	0	1297	705	100
CP047882.1_cds_QIC59814.1_262	IS6-like element IS26 family transposase	SRR10824937	99.858	705	0	1297	705	100
CP047882.1_cds_QIC59822.1_272	IS6 family transposase	SRR10824937	99.844	640	0	1177	666	96
CP047882.1_cds_QIC59822.1_272	IS6 family transposase	SRR10824937	99.844	640	0	1177	666	96
CP047882.1_cds_QIC59837.1_145	ANT(3'')-Ia family aminoglycoside nucleotidyltransferase AadA1	SRR10824937	99.242	792	0	1430	792	100
CP047882.1_cds_QIC59837.1_145	ANT(3'')-Ia family aminoglycoside nucleotidyltransferase AadA1	SRR10824937	99.242	792	0	1430	792	100
CP047882.1_cds_QIC59840.1_162	tetracycline resistance transcriptional repressor TetR(A)	SRR10824937	100	651	0	1203	651	100
CP047882.1_cds_QIC59840.1_162	tetracycline resistance transcriptional repressor TetR(A)	SRR10824937	100	651	0	1203	651	100	13.0742	FALSE
CP047882.1_cds_GVI52_23015_33	IS256 family transposase	SRR11016320	83.249	985	0	883	974	99
CP047882.1_cds_GVI52_23290_88	IS256 family transposase	SRR11016320	89.928	834	0	1075	908	92
CP047882.1_cds_GVI52_23310_92	IS256 family transposase	SRR11016320	92.929	297	7.90e-121	433	297	100
CP047882.1_cds_GVI52_23310_92	IS256 family transposase	SRR11016320	89.803	304	8.07e-106	383	297	100
CP047882.1_cds_GVI52_23310_92	IS256 family transposase	SRR11016320	85.859	297	2.99e-85	315	297	100	2.8	FALSE
CP047882.1_cds_QIC59675.1_85	IS3 family transposase	SRR11016320	97.639	1101	0	1888	1101	100
CP047882.1_cds_QIC59682.1_98	transporter	SRR11016320	95.304	1299	0	2061	1299	100
CP047882.1_cds_QIC59706.1_134	arginine/agmatine antiporter	SRR11016320	80.277	1298	0	979	1338	97
CP047882.1_cds_GVI52_23680_166	Tn3-like element TnAs1 family transposase	SRR12396360_contig_17	100	1752	0	3236	1752	100
CP047882.1_cds_GVI52_23970_224	DUF1472 domain-containing protein	SRR12396360_contig_17	99.029	309	2.08e-156	555	309	100
CP047882.1_cds_GVI52_23970_224	DUF1472 domain-containing protein	SRR12396360_contig_17	97.087	309	2.11e-146	521	309	100
CP047882.1_cds_GVI52_23980_226	DUF1472 domain-containing protein	SRR12396360_contig_17	100	462	0	854	462	100
CP047882.1_cds_GVI52_24045_239	hypothetical protein	SRR12396360_contig_17	97.125	800	0	1347	810	99
CP047882.1_cds_GVI52_24065_243	hypothetical protein	SRR12396360_contig_17	99.016	305	1.23e-153	545	305	99
CP047882.1_cds_QIC59656.1_54	PIN domain-containing protein	SRR12396360_contig_17	86.34	388	3.04e-116	422	417	93
CP047882.1_cds_QIC59657.1_55	AbrB/MazE/SpoVT family DNA-binding domain-containing protein	SRR12396360_contig_17	87.446	231	7.90e-70	267	231	100
CP047882.1_cds_QIC59711.1_144	class 1 integron integrase IntI1	SRR12396360_contig_17	100	1014	0	1873	1014	100
CP047882.1_cds_QIC59712.1_146	quaternary ammonium compound efflux SMR transporter QacEdelta1	SRR12396360_contig_17	100	348	0	643	348	100
CP047882.1_cds_QIC59713.1_147	sulfonamide-resistant dihydropteroate synthase Sul1	SRR12396360_contig_17	100	840	0	1552	840	100
CP047882.1_cds_QIC59714.1_148	GNAT family N-acetyltransferase	SRR12396360_contig_17	100	501	0	926	501	100
CP047882.1_cds_QIC59715.1_150	IS21-like element IS1326 family transposase	SRR12396360_contig_17	100	1524	0	2815	1524	100
CP047882.1_cds_QIC59716.1_151	AAA family ATPase	SRR12396360_contig_17	100	861	0	1591	861	100
CP047882.1_cds_QIC59717.1_152	DDE-type integrase/transposase/recombinase	SRR12396360_contig_17	100	1716	0	3169	1716	100
CP047882.1_cds_QIC59718.1_153	EAL domain-containing protein	SRR12396360_contig_17	100	708	0	1308	708	100
CP047882.1_cds_QIC59719.1_154	broad-spectrum mercury transporter MerE	SRR12396360_contig_17	100	237	1.63e-121	438	237	100
CP047882.1_cds_QIC59720.1_155	mercury resistance co-regulator MerD	SRR12396360_contig_17	100	363	0	671	363	100
CP047882.1_cds_QIC59721.1_156	mercury(II) reductase	SRR12396360_contig_17	100	1695	0	3131	1695	100
CP047882.1_cds_QIC59722.1_158	mercury resistance system periplasmic binding protein MerP	SRR12396360_contig_17	100	276	4.03e-143	510	276	100
CP047882.1_cds_QIC59723.1_159	mercuric transport protein MerT	SRR12396360_contig_17	100	351	0	649	351	100
CP047882.1_cds_QIC59724.1_160	Hg(II)-responsive transcriptional regulator	SRR12396360_contig_17	100	435	0	804	435	100
CP047882.1_cds_QIC59725.1_161	relaxase	SRR12396360_contig_17	100	243	7.74e-125	449	243	100
CP047882.1_cds_QIC59726.1_163	tetracycline efflux MFS transporter Tet(A)	SRR12396360_contig_17	100	1200	0	2217	1200	100
CP047882.1_cds_QIC59727.1_164	EamA family transporter	SRR12396360_contig_17	100	885	0	1635	885	100
CP047882.1_cds_QIC59728.1_165	isochorismatase family protein	SRR12396360_contig_17	100	393	0	726	393	100
CP047882.1_cds_QIC59729.1_167	hypothetical protein	SRR12396360_contig_17	100	264	1.80e-136	488	264	100
CP047882.1_cds_QIC59730.1_169	transcription termination factor NusG	SRR12396360_contig_17	100	534	0	987	534	100
CP047882.1_cds_QIC59731.1_170	conjugal transfer protein TraC	SRR12396360_contig_17	100	684	0	1264	684	100
CP047882.1_cds_QIC59732.1_171	PilI type IV pilus biogenesis protein	SRR12396360_contig_17	100	255	1.74e-131	472	255	100
CP047882.1_cds_QIC59733.1_172	hypothetical protein	SRR12396360_contig_17	100	261	8.27e-135	483	261	100
CP047882.1_cds_QIC59734.1_173	type IV pilus biogenesis lipoprotein PilL	SRR12396360_contig_17	100	1068	0	1973	1068	100
CP047882.1_cds_QIC59735.1_174	type IV pilus biogenesis protein PilM	SRR12396360_contig_17	100	438	0	809	438	100
CP047882.1_cds_QIC59736.1_175	PilN family type IVB pilus formation outer membrane protein	SRR12396360_contig_17	99.287	1683	0	3042	1683	100
CP047882.1_cds_QIC59737.1_176	type 4b pilus protein Pil02	SRR12396360_contig_17	99.383	1296	0	2350	1296	100
CP047882.1_cds_QIC59738.1_177	type IV pilus biogenesis protein PilP	SRR12396360_contig_17	98.896	453	0	809	453	100
CP047882.1_cds_QIC59739.1_178	ATP-binding protein	SRR12396360_contig_17	98.842	1554	0	2771	1554	100
CP047882.1_cds_QIC59740.1_179	pilus assembly protein PilR	SRR12396360_contig_17	98.343	1086	0	1906	1086	100
CP047882.1_cds_QIC59741.1_180	pilus assembly protein PilX	SRR12396360_contig_17	98.862	615	0	1098	615	100
CP047882.1_cds_QIC59742.1_181	transglycosylase SLT domain-containing protein	SRR12396360_contig_17	99.643	561	0	1026	561	100
CP047882.1_cds_QIC59743.1_182	prepilin peptidase	SRR12396360_contig_17	99.391	657	0	1192	657	100
CP047882.1_cds_QIC59745.1_185	conjugal transfer protein TraE	SRR12396360_contig_17	99.394	825	0	1496	825	100
CP047882.1_cds_QIC59746.1_186	conjugal transfer protein TraF	SRR12396360_contig_17	99.751	1203	0	2206	1203	100
CP047882.1_cds_QIC59747.1_187	lipopolysaccharide core heptose(II)-phosphate phosphatase	SRR12396360_contig_17	99.316	585	0	1059	585	100
CP047882.1_cds_QIC59748.1_188	IncI1-type conjugal transfer lipoprotein TraH	SRR12396360_contig_17	100	459	0	848	459	100
CP047882.1_cds_QIC59749.1_189	IncI1-type conjugal transfer lipoprotein TraI	SRR12396360_contig_17	99.756	819	0	1502	819	100
CP047882.1_cds_QIC59750.1_190	plasmid transfer ATPase TraJ	SRR12396360_contig_17	99.391	1149	0	2084	1149	100
CP047882.1_cds_QIC59751.1_191	conjugal transfer protein	SRR12396360_contig_17	99.656	291	9.13e-150	532	291	100
CP047882.1_cds_QIC59752.1_192	DUF1669 domain-containing protein	SRR12396360_contig_17	99.457	552	0	1003	552	100
CP047882.1_cds_QIC59753.1_194	conjugal transfer protein	SRR12396360_contig_17	100	348	0	643	348	100
CP047882.1_cds_QIC59754.1_195	conjugal transfer protein TraM	SRR12396360_contig_17	100	693	0	1280	693	100
CP047882.1_cds_QIC59755.1_196	IncI1-type conjugal transfer protein TraN	SRR12396360_contig_17	99.695	984	0	1801	984	100
CP047882.1_cds_QIC59756.1_197	conjugal transfer protein TraO	SRR12396360_contig_17	99.845	1290	0	2372	1290	100
CP047882.1_cds_QIC59757.1_198	IncI1-type conjugal transfer protein TraP	SRR12396360_contig_17	99.858	705	0	1297	705	100
CP047882.1_cds_QIC59758.1_199	conjugal transfer protein TraQ	SRR12396360_contig_17	100	528	0	976	528	100
CP047882.1_cds_QIC59759.1_200	IncI1-type conjugal transfer protein TraR	SRR12396360_contig_17	99.753	405	0	743	405	100
CP047882.1_cds_QIC59760.1_201	putative conjugal transfer protein TraS	SRR12396360_contig_17	100	189	6.06e-95	350	189	100
CP047882.1_cds_QIC59761.1_202	IncI1-type conjugal transfer protein TraT	SRR12396360_contig_17	99.001	801	0	1435	801	100
CP047882.1_cds_QIC59762.1_203	IncI1-type conjugal transfer protein TraU	SRR12396360_contig_17	99.507	3045	0	5541	3045	100
CP047882.1_cds_QIC59763.1_204	IncI1-type conjugal transfer protein TraV	SRR12396360_contig_17	99.35	615	0	1114	615	100
CP047882.1_cds_QIC59764.1_205	IncI1-type conjugal transfer protein TraW	SRR12396360_contig_17	99.667	1203	0	2200	1203	100
CP047882.1_cds_QIC59765.1_206	IncI1-type conjugal transfer protein TraX	SRR12396360_contig_17	99.487	585	0	1064	585	100
CP047882.1_cds_QIC59768.1_209	HEAT repeat domain-containing protein	SRR12396360_contig_17	100	210	1.45e-106	388	210	100
CP047882.1_cds_QIC59770.1_211	IncI1-type conjugal transfer protein TrbA	SRR12396360_contig_17	99.09	1209	0	2172	1209	100
CP047882.1_cds_QIC59771.1_212	IncI1-type conjugal transfer protein TrbB	SRR12396360_contig_17	99.066	1071	0	1923	1071	100
CP047882.1_cds_QIC59772.1_213	conjugal transfer protein TrbC	SRR12396360_contig_17	99.782	2292	0	4205	2292	100
CP047882.1_cds_QIC59773.1_214	IncI1-type relaxase NikB	SRR12396360_contig_17	99.074	2700	0	4848	2700	100
CP047882.1_cds_QIC59774.1_215	IncI1-type relaxosome accessory protein NikA	SRR12396360_contig_17	100	333	1.02e-174	616	333	100
CP047882.1_cds_QIC59775.1_216	Molybdopterin-guanine dinucleotide biosynthesis protein MobC	SRR12396360_contig_17	99.405	336	4.78e-173	610	336	100
CP047882.1_cds_QIC59776.1_217	DUF4942 domain-containing protein	SRR12396360_contig_17	97.998	849	0	1474	849	100
CP047882.1_cds_QIC59777.1_218	XRE family transcriptional regulator	SRR12396360_contig_17	98.016	252	1.74e-121	438	252	100
CP047882.1_cds_QIC59778.1_219	hypothetical protein	SRR12396360_contig_17	85.135	222	1.46e-51	206	198	100
CP047882.1_cds_QIC59779.1_220	Rpn family recombination-promoting nuclease/putative transposase	SRR12396360_contig_17	98.798	915	0	1629	915	100
CP047882.1_cds_QIC59780.1_221	hypothetical protein	SRR12396360_contig_17	99.625	267	1.82e-136	488	267	100
CP047882.1_cds_QIC59781.1_222	post-segregation killing protein PndC	SRR12396360_contig_17	100	435	0	804	435	100
CP047882.1_cds_QIC59782.1_223	antirestriction protein ArdA	SRR12396360_contig_17	99.202	501	0	904	501	100
CP047882.1_cds_QIC59783.1_225	hypothetical protein	SRR12396360_contig_17	99.497	597	0	1086	597	100
CP047882.1_cds_QIC59787.1_231	ParB/RepB/Spo0J family partition protein	SRR12396360_contig_17	93.874	1959	0	2953	1959	100
CP047882.1_cds_QIC59788.1_232	DUF905 domain-containing protein	SRR12396360_contig_17	89.03	237	1.71e-76	289	234	100
CP047882.1_cds_QIC59789.1_233	single-stranded DNA-binding protein	SRR12396360_contig_17	99.242	528	0	953	528	100
CP047882.1_cds_QIC59790.1_234	hypothetical protein	SRR12396360_contig_17	98.408	314	2.75e-155	551	315	99
CP047882.1_cds_QIC59791.1_235	hypothetical protein	SRR12396360_contig_17	94.792	192	6.30e-80	300	192	100
CP047882.1_cds_QIC59792.1_236	DUF1380 domain-containing protein	SRR12396360_contig_17	96.462	424	0	699	423	100
CP047882.1_cds_QIC59793.1_237	antirestriction protein	SRR12396360_contig_17	98.592	426	0	754	426	100
CP047882.1_cds_QIC59794.1_238	DUF1472 domain-containing protein	SRR12396360_contig_17	98.08	573	0	998	573	100
CP047882.1_cds_QIC59795.1_240	DUF1380 domain-containing protein	SRR12396360_contig_17	91.724	435	2.94e-171	604	435	100
CP047882.1_cds_QIC59797.1_242	DNA methylase	SRR12396360_contig_17	93.149	686	0	1003	684	100
CP047882.1_cds_QIC59798.1_245	protein ImpC	SRR12396360_contig_17	100	249	3.67e-128	460	249	100
CP047882.1_cds_QIC59799.1_246	translesion error-prone DNA polymerase V autoproteolytic subunit	SRR12396360_contig_17	100	438	0	809	438	100
CP047882.1_cds_QIC59800.1_247	translesion error-prone DNA polymerase V subunit UmuC	SRR12396360_contig_17	99.179	1218	0	2194	1275	96
CP047882.1_cds_QIC59805.1_252	tyrosine-type recombinase/integrase	SRR12396360_contig_17	92.138	725	0	1022	780	93
CP047882.1_cds_QIC59810.1_257	hypothetical protein	SRR12396360_contig_17	96.899	258	8.34e-120	433	258	100
CP047882.1_cds_QIC59811.1_258	hypothetical protein	SRR12396360_contig_17	96.447	591	0	976	591	100
CP047882.1_cds_QIC59812.1_259	AAA family ATPase	SRR12396360_contig_17	97.047	1558	0	2621	1557	100
CP047882.1_cds_QIC59813.1_260	proQ/FINO family protein	SRR12396360_contig_17	95.955	618	0	1003	618	100
CP047882.1_cds_QIC59837.1_145	ANT(3'')-Ia family aminoglycoside nucleotidyltransferase AadA1	SRR12396360_contig_17	100	792	0	1463	792	100
CP047882.1_cds_QIC59838.1_149	ATP-binding protein	SRR12396360_contig_17	100	783	0	1447	783	100
CP047882.1_cds_QIC59839.1_157	organomercurial transporter MerC	SRR12396360_contig_17	100	423	0	782	423	100
CP047882.1_cds_QIC59840.1_162	tetracycline resistance transcriptional repressor TetR(A)	SRR12396360_contig_17	100	651	0	1203	651	100
CP047882.1_cds_QIC59841.1_168	conjugal transfer protein TraA	SRR12396360_contig_17	100	237	1.63e-121	438	237	100
CP047882.1_cds_QIC59842.1_193	DNA primase	SRR12396360_contig_17	95.78	3768	0	6078	3768	100
CP047882.1_cds_QIC59843.1_230	conjugation system SOS inhibitor PsiB	SRR12396360_contig_17	98.391	435	0	765	435	100
CP047882.1_cds_QIC59844.1_244	DUF1281 domain-containing protein	SRR12396360_contig_17	93.031	904	0	1319	903	100
CP047882.1_cds_QIC59682.1_98	transporter	SRR12396360_contig_2	95.304	1299	0	2061	1299	100
CP047882.1_cds_GVI52_23015_33	IS256 family transposase	SRR12396360_contig_24	83.249	985	0	883	974	99
CP047882.1_cds_GVI52_23290_88	IS256 family transposase	SRR12396360_contig_24	89.928	834	0	1075	908	92
CP047882.1_cds_GVI52_23310_92	IS256 family transposase	SRR12396360_contig_24	92.929	297	9.74e-120	433	297	100
CP047882.1_cds_QIC59706.1_134	arginine/agmatine antiporter	SRR12396360_contig_29	80.277	1298	0	979	1338	97
CP047882.1_cds_QIC59675.1_85	IS3 family transposase	SRR12396360_contig_3	97.639	1101	0	1888	1101	100
CP047882.1_cds_GVI52_23280_86	hypothetical protein	SRR12396360_contig_31	100	132	1.92e-63	244	132	100
CP047882.1_cds_GVI52_23290_88	IS256 family transposase	SRR12396360_contig_31	99.559	908	0	1655	908	100
CP047882.1_cds_GVI52_23305_91	IS21 family transposase	SRR12396360_contig_31	100	1503	0	2776	1503	100
CP047882.1_cds_GVI52_23310_92	IS256 family transposase	SRR12396360_contig_31	100	297	9.27e-155	549	297	100
CP047882.1_cds_GVI52_23325_95	IS200/IS605 family transposase	SRR12396360_contig_31	100	437	0	808	437	100
CP047882.1_cds_GVI52_23350_100	transposase	SRR12396360_contig_31	100	267	3.92e-138	494	267	100
CP047882.1_cds_GVI52_23435_117	NAD(P)-dependent oxidoreductase	SRR12396360_contig_31	100	90	2.59e-40	167	90	100
CP047882.1_cds_GVI52_23450_120	IS256 family transposase	SRR12396360_contig_31	100	138	9.39e-67	255	138	100
CP047882.1_cds_GVI52_23465_123	transposase	SRR12396360_contig_31	100	105	1.46e-48	195	105	100
CP047882.1_cds_GVI52_23470_124	tyrosine-type recombinase/integrase	SRR12396360_contig_31	100	609	0	1125	609	100
CP047882.1_cds_GVI52_23480_126	IS110 family transposase	SRR12396360_contig_31	100	192	1.33e-96	355	192	100
CP047882.1_cds_GVI52_23485_127	IS3 family transposase	SRR12396360_contig_31	100	414	0	765	414	100
CP047882.1_cds_GVI52_23490_128	pilus assembly protein	SRR12396360_contig_31	100	105	1.46e-48	195	105	100
CP047882.1_cds_GVI52_23495_129	hypothetical protein	SRR12396360_contig_31	100	188	2.16e-94	348	188	100
CP047882.1_cds_QIC59676.1_87	hypothetical protein	SRR12396360_contig_31	100	1116	0	2061	1116	100
CP047882.1_cds_QIC59677.1_90	ATP-binding protein	SRR12396360_contig_31	100	462	0	854	462	100
CP047882.1_cds_QIC59678.1_93	APH(6) family putative aminoglycoside O-phosphotransferase	SRR12396360_contig_31	100	828	0	1530	828	100
CP047882.1_cds_QIC59679.1_94	hypothetical protein	SRR12396360_contig_31	100	186	2.77e-93	344	186	100
CP047882.1_cds_QIC59680.1_96	helix-turn-helix domain-containing protein	SRR12396360_contig_31	100	300	2.01e-156	555	300	100
CP047882.1_cds_QIC59681.1_97	helix-turn-helix domain-containing protein	SRR12396360_contig_31	100	1215	0	2244	1215	100
CP047882.1_cds_QIC59682.1_98	transporter	SRR12396360_contig_31	100	1299	0	2399	1299	100
CP047882.1_cds_QIC59683.1_99	methionine gamma-lyase	SRR12396360_contig_31	100	1197	0	2211	1197	100
CP047882.1_cds_QIC59684.1_101	hypothetical protein	SRR12396360_contig_31	100	258	3.80e-133	477	258	100
CP047882.1_cds_QIC59685.1_102	N-acetylmuramoyl-L-alanine amidase	SRR12396360_contig_31	100	789	0	1458	789	100
CP047882.1_cds_QIC59686.1_103	siderophore yersiniabactin receptor FyuA	SRR12396360_contig_31	100	2022	0	3735	2022	100
CP047882.1_cds_QIC59687.1_104	yersiniabactin biosynthesis salycil-AMP ligase YbtE	SRR12396360_contig_31	100	1578	0	2915	1578	100
CP047882.1_cds_QIC59688.1_105	yersiniabactin biosynthesis thioesterase YbtT	SRR12396360_contig_31	100	804	0	1485	804	100
CP047882.1_cds_QIC59689.1_106	yersiniabactin biosynthesis oxidoreductase YbtU	SRR12396360_contig_31	100	1101	0	2034	1101	100
CP047882.1_cds_QIC59690.1_107	yersiniabactin polyketide synthase HMWP1	SRR12396360_contig_31	100	9498	0	17540	9498	100
CP047882.1_cds_QIC59691.1_108	yersiniabactin non-ribosomal peptide synthetase HMWP2	SRR12396360_contig_31	100	6108	0	11280	6108	100
CP047882.1_cds_QIC59692.1_109	yersiniabactin transcriptional regulator YbtA	SRR12396360_contig_31	100	960	0	1773	960	100
CP047882.1_cds_QIC59693.1_110	yersiniabactin ABC transporter ATP-binding/permease protein YbtP	SRR12396360_contig_31	100	1803	0	3330	1803	100
CP047882.1_cds_QIC59694.1_111	yersiniabactin ABC transporter ATP-binding/permease protein YbtQ	SRR12396360_contig_31	100	1803	0	3330	1803	100
CP047882.1_cds_QIC59695.1_112	yersiniabactin-associated zinc MFS transporter YbtX	SRR12396360_contig_31	100	1281	0	2366	1281	100
CP047882.1_cds_QIC59696.1_113	yersiniabactin biosynthesis salicylate synthase YbtS	SRR12396360_contig_31	100	1332	0	2460	1332	100
CP047882.1_cds_QIC59697.1_114	hypothetical protein	SRR12396360_contig_31	100	300	2.01e-156	555	300	100
CP047882.1_cds_QIC59698.1_115	PhoPQ-regulated protein	SRR12396360_contig_31	100	1488	0	2748	1488	100
CP047882.1_cds_QIC59699.1_116	alpha/beta fold hydrolase	SRR12396360_contig_31	100	861	0	1591	861	100
CP047882.1_cds_QIC59700.1_119	tyrosine-type recombinase/integrase	SRR12396360_contig_31	100	1014	0	1873	1014	100
CP047882.1_cds_QIC59701.1_122	hypothetical protein	SRR12396360_contig_31	100	168	2.49e-83	311	168	100
CP047882.1_cds_QIC59702.1_130	MFS transporter	SRR12396360_contig_31	100	1389	0	2566	1389	100
CP047882.1_cds_QIC59703.1_131	NirD/YgiW/YdeI family stress tolerance protein	SRR12396360_contig_31	100	369	0	682	369	100
CP047882.1_cds_QIC59832.1_89	ATP-binding protein	SRR12396360_contig_31	100	327	2.17e-171	604	327	100
CP047882.1_cds_QIC59833.1_118	hypothetical protein	SRR12396360_contig_31	100	291	1.96e-151	538	291	100
CP047882.1_cds_QIC59834.1_121	hypothetical protein	SRR12396360_contig_31	100	129	8.70e-62	239	129	100
CP047882.1_cds_QIC59835.1_125	Par-like protein	SRR12396360_contig_31	100	180	5.76e-90	333	180	100
CP047882.1_cds_GVI52_22900_10	Hypothetical protein	SRR12396360_contig_49	100	2850	0	5264	2856	99
CP047882.1_cds_GVI52_22915_13	IS481 family transposase	SRR12396360_contig_49	100	606	0	1120	606	100
CP047882.1_cds_GVI52_22935_17	Integrase	SRR12396360_contig_49	100	288	9.03e-150	532	288	100
CP047882.1_cds_GVI52_22955_21	site-specific tyrosine recombinase XerC	SRR12396360_contig_49	100	845	0	1561	845	100
CP047882.1_cds_GVI52_22970_24	DUF977 family protein	SRR12396360_contig_49	100	427	0	789	427	100
CP047882.1_cds_GVI52_22985_27	helix-turn-helix domain-containing protein	SRR12396360_contig_49	100	75	4.40e-32	139	75	100
CP047882.1_cds_GVI52_23000_30	IS256 family transposase	SRR12396360_contig_49	100	427	0	789	427	100
CP047882.1_cds_GVI52_23010_32	IS256 family transposase	SRR12396360_contig_49	100	353	0	652	353	100
CP047882.1_cds_GVI52_23015_33	IS256 family transposase	SRR12396360_contig_49	100	974	0	1799	974	100
CP047882.1_cds_GVI52_23045_39	nikA protein	SRR12396360_contig_49	100	333	1.02e-174	616	333	100
CP047882.1_cds_GVI52_23050_40	relaxase NikB	SRR12396360_contig_49	100	911	0	1683	911	100
CP047882.1_cds_GVI52_23055_41	dolichol monophosphate mannose synthase	SRR12396360_contig_49	100	188	2.16e-94	348	188	100
CP047882.1_cds_QIC59626.1_11	Antitoxin PemI	SRR12396360_contig_49	100	258	3.80e-133	477	258	100
CP047882.1_cds_QIC59627.1_12	Type II toxin-antitoxin system PemK/MazF family toxin	SRR12396360_contig_49	100	333	1.02e-174	616	333	100
CP047882.1_cds_QIC59628.1_14	DEAD/DEAH box helicase	SRR12396360_contig_49	100	2223	0	4106	2223	100
CP047882.1_cds_QIC59629.1_15	ATP-binding protein	SRR12396360_contig_49	100	1317	0	2433	1317	100
CP047882.1_cds_QIC59630.1_16	ATPase	SRR12396360_contig_49	100	2310	0	4266	2310	100
CP047882.1_cds_QIC59631.1_18	IS110 family transposase	SRR12396360_contig_49	100	1026	0	1895	1026	100
CP047882.1_cds_QIC59632.1_19	Hypothetical protein	SRR12396360_contig_49	100	168	2.49e-83	311	168	100
CP047882.1_cds_QIC59633.1_20	IS66 family insertion sequence hypothetical protein	SRR12396360_contig_49	100	330	4.71e-173	610	330	100
CP047882.1_cds_QIC59634.1_23	type II toxin-antitoxin system RelE/ParE family toxin	SRR12396360_contig_49	100	306	9.51e-160	566	306	100
CP047882.1_cds_QIC59635.1_25	hypothetical protein	SRR12396360_contig_49	100	336	2.21e-176	621	336	100
CP047882.1_cds_QIC59636.1_26	PIN domain-containing protein	SRR12396360_contig_49	100	279	8.78e-145	516	279	100
CP047882.1_cds_QIC59637.1_28	DUF1778 domain-containing protein	SRR12396360_contig_49	100	285	4.15e-148	527	285	100
CP047882.1_cds_QIC59638.1_29	GNAT family N-acetyltransferase	SRR12396360_contig_49	100	483	0	893	483	100
CP047882.1_cds_QIC59639.1_31	hemolysin expression modulator Hha	SRR12396360_contig_49	100	210	1.45e-106	388	210	100
CP047882.1_cds_QIC59640.1_34	hypothetical protein	SRR12396360_contig_49	100	243	7.74e-125	449	243	100
CP047882.1_cds_QIC59641.1_35	Rpn family recombination-promoting nuclease/putative transposase	SRR12396360_contig_49	99.896	957	0	1762	957	100
CP047882.1_cds_QIC59642.1_36	hypothetical protein	SRR12396360_contig_49	100	228	1.57e-116	422	228	100
CP047882.1_cds_QIC59643.1_37	helix-turn-helix domain-containing protein	SRR12396360_contig_49	100	252	8.00e-130	466	252	100
CP047882.1_cds_QIC59644.1_38	IS200/IS605 family element transposase accessory protein TnpB	SRR12396360_contig_49	100	1209	0	2233	1209	100
CP047882.1_cds_QIC59827.1_22	damage-inducible protein J	SRR12396360_contig_49	100	288	9.03e-150	532	288	100
CP047882.1_cds_GVI52_23145_59	3'-5' exonuclease	SRR12396360_contig_56	100	351	0	649	351	100
CP047882.1_cds_GVI52_23150_60	cytoplasmic protein	SRR12396360_contig_56	100	87	1.15e-38	161	87	100
CP047882.1_cds_GVI52_23155_61	helix-turn-helix domain-containing protein	SRR12396360_contig_56	100	716	0	1323	716	100
CP047882.1_cds_QIC59645.1_42	transcriptional regulator	SRR12396360_contig_56	100	321	4.60e-168	593	321	100
CP047882.1_cds_QIC59646.1_43	fimbrial protein	SRR12396360_contig_56	100	540	0	998	540	100
CP047882.1_cds_QIC59647.1_44	F4 (K88) fimbrial usher FaeD	SRR12396360_contig_56	99.959	2433	0	4488	2433	100
CP047882.1_cds_QIC59648.1_45	fimbria/pilus periplasmic chaperone	SRR12396360_contig_56	100	786	0	1452	786	100
CP047882.1_cds_QIC59649.1_47	hypothetical protein	SRR12396360_contig_56	100	825	0	1524	825	100
CP047882.1_cds_QIC59650.1_48	F4 (K88) fimbria minor subunit FaeH	SRR12396360_contig_56	100	792	0	1463	792	100
CP047882.1_cds_QIC59651.1_49	fimbrial protein	SRR12396360_contig_56	100	765	0	1413	765	100
CP047882.1_cds_QIC59652.1_50	hypothetical protein	SRR12396360_contig_56	100	591	0	1092	591	100
CP047882.1_cds_QIC59653.1_51	faeA-like family protein	SRR12396360_contig_56	100	213	3.17e-108	394	213	100
CP047882.1_cds_QIC59654.1_52	hypothetical protein	SRR12396360_contig_56	100	162	5.15e-80	300	162	100
CP047882.1_cds_QIC59655.1_53	hypothetical protein	SRR12396360_contig_56	100	849	0	1568	849	100
CP047882.1_cds_QIC59656.1_54	PIN domain-containing protein	SRR12396360_contig_56	100	417	0	771	417	100
CP047882.1_cds_QIC59657.1_55	AbrB/MazE/SpoVT family DNA-binding domain-containing protein	SRR12396360_contig_56	100	231	3.42e-118	427	231	100
CP047882.1_cds_QIC59658.1_56	type II toxin-antitoxin system antitoxin CcdA	SRR12396360_contig_56	100	219	1.51e-111	405	219	100
CP047882.1_cds_QIC59659.1_57	type II toxin-antitoxin system toxin CcdB	SRR12396360_contig_56	100	306	9.51e-160	566	306	100
CP047882.1_cds_QIC59660.1_58	cytoplasmic protein	SRR12396360_contig_56	100	291	1.96e-151	538	291	100
CP047882.1_cds_QIC59661.1_62	fimbrial protein	SRR12396360_contig_56	100	537	0	992	537	100
CP047882.1_cds_QIC59662.1_65	fimbrial protein	SRR12396360_contig_56	100	1050	0	1940	1050	100
CP047882.1_cds_QIC59663.1_66	hypothetical protein	SRR12396360_contig_56	100	330	4.71e-173	610	330	100
CP047882.1_cds_QIC59828.1_46	fimbrial protein	SRR12396360_contig_56	100	492	0	909	492	100
CP047882.1_cds_QIC59829.1_63	fimbria/pilus periplasmic chaperone	SRR12396360_contig_56	100	663	0	1225	663	100
CP047882.1_cds_QIC59830.1_64	fimbria/pilus outer membrane usher protein	SRR12396360_contig_56	100	2553	0	4715	2553	100
CP047882.1_cds_GVI52_23185_67	IS110 family transposase	SRR12396360_contig_61	100	257	1.36e-132	475	257	100
CP047882.1_cds_GVI52_23190_68	IS3 family transposase	SRR12396360_contig_61	100	261	8.27e-135	483	261	100
CP047882.1_cds_GVI52_23195_69	group II intron reverse transcriptase/maturase	SRR12396360_contig_61	100	1176	0	2172	1176	100
CP047882.1_cds_GVI52_23200_70	transposase	SRR12396360_contig_61	100	611	0	1129	611	100
CP047882.1_cds_GVI52_23210_72	IS3 family transposase	SRR12396360_contig_61	100	395	0	730	395	100
CP047882.1_cds_GVI52_23240_78	IS4 family transposase	SRR12396360_contig_61	100	1193	0	2204	1193	100
CP047882.1_cds_QIC59664.1_73	CaiF/GrlA family transcriptional regulator	SRR12396360_contig_61	100	426	0	787	426	100
CP047882.1_cds_QIC59665.1_74	transcriptional regulator	SRR12396360_contig_61	99.861	720	0	1325	720	100
CP047882.1_cds_QIC59666.1_75	hypothetical protein	SRR12396360_contig_61	100	561	0	1037	561	100
CP047882.1_cds_QIC59667.1_76	HlyD family efflux transporter periplasmic adaptor subunit	SRR12396360_contig_61	99.92	1251	0	2305	1251	100
CP047882.1_cds_QIC59668.1_77	ATP-binding cassette domain-containing protein	SRR12396360_contig_61	100	2103	0	3884	2103	100
CP047882.1_cds_QIC59669.1_79	hypothetical protein	SRR12396360_contig_61	100	162	5.15e-80	300	162	100
CP047882.1_cds_QIC59670.1_80	hypothetical protein	SRR12396360_contig_61	100	363	0	671	363	100
CP047882.1_cds_QIC59671.1_81	CaiF/GrlA family transcriptional regulator	SRR12396360_contig_61	100	438	0	809	438	100
CP047882.1_cds_QIC59672.1_82	hypothetical protein	SRR12396360_contig_61	99.564	459	0	835	480	96
CP047882.1_cds_QIC59831.1_71	helix-turn-helix domain-containing protein	SRR12396360_contig_61	100	72	1.93e-30	134	72	100
CP047882.1_cds_GVI52_22860_2	DDE-type integrase/transposase/recombinase	SRR12396360_contig_64	100	848	0	1567	848	100
CP047882.1_cds_GVI52_22875_5	IS256 family transposase	SRR12396360_contig_64	100	263	6.44e-136	486	263	100
CP047882.1_cds_QIC59619.1_1	repB	SRR12396360_contig_64	100	1011	0	1868	1011	100
CP047882.1_cds_QIC59620.1_3	Hypothetical protein	SRR12396360_contig_64	100	267	3.92e-138	494	267	100
CP047882.1_cds_QIC59621.1_4	Kup potassium transporter	SRR12396360_contig_64	100	1881	0	3474	1881	100
CP047882.1_cds_QIC59622.1_6	Prepilin peptidase	SRR12396360_contig_64	100	759	0	1402	759	100
CP047882.1_cds_QIC59623.1_7	transglycosylase SLT domain-containing protein	SRR12396360_contig_64	100	429	0	793	429	100
CP047882.1_cds_QIC59624.1_8	Hypothetical protein	SRR12396360_contig_64	100	469	0	867	498	94
CP047882.1_cds_QIC59825.1_282	ParB/RepB/Spo0J family plasmid partition	SRR12396360_contig_64	100	913	0	1687	960	95
CP047882.1_cds_QIC59826.1_283	plasmid-partitioning protein SopA	SRR12396360_contig_64	100	1167	0	2156	1167	100
CP047882.1_cds_GVI52_24220_274	Fic family protein	SRR12396360_contig_66	99.907	1077	0	1984	1077	100
CP047882.1_cds_GVI52_24230_276	recombinase family protein	SRR12396360_contig_66	100	641	0	1184	641	100
CP047882.1_cds_GVI52_24235_277	Rpn family recombination-promoting	SRR12396360_contig_66	99.219	512	0	924	512	100
CP047882.1_cds_GVI52_24240_278	transposase	SRR12396360_contig_66	100	1020	0	1884	1020	100
CP047882.1_cds_GVI52_24245_279	IS3 family transposase	SRR12396360_contig_66	100	273	1.85e-141	505	273	100
CP047882.1_cds_GVI52_24250_280	helix-turn-helix domain-containing protein	SRR12396360_contig_66	100	285	4.15e-148	527	285	100
CP047882.1_cds_QIC59823.1_275	DNA repair protein RadC	SRR12396360_contig_66	100	513	0	948	513	100
CP047882.1_cds_QIC59824.1_281	transposase	SRR12396360_contig_66	100	159	2.34e-78	294	159	100
CP047882.1_cds_QIC59846.1_273	MFS transporter	SRR12396360_contig_66	99.918	1221	0	2250	1221	100
CP047882.1_cds_GVI52_24235_277	Rpn family recombination-promoting	SRR12396360_contig_67	91.373	510	0	697	512	99
CP047882.1_cds_QIC59705.1_133	Rpn family recombination-promoting nuclease/putative transposase	SRR12396360_contig_67	100	978	0	1807	978	100
CP047882.1_cds_QIC59706.1_134	arginine/agmatine antiporter	SRR12396360_contig_67	100	1338	0	2471	1338	100
CP047882.1_cds_QIC59707.1_135	dicarboxylate transporter/tellurite-resistance protein TehA	SRR12396360_contig_67	100	1074	0	1984	1074	100
CP047882.1_cds_QIC59708.1_136	arginine decarboxylase	SRR12396360_contig_67	99.956	2268	0	4183	2268	100
CP047882.1_cds_QIC59709.1_137	helix-turn-helix domain-containing protein	SRR12396360_contig_67	100	309	2.07e-161	571	309	100
CP047882.1_cds_GVI52_24185_267	transposase	SRR12396360_contig_76	100	350	0	647	350	100
CP047882.1_cds_QIC59815.1_263	DUF1819 family protein	SRR12396360_contig_76	100	240	3.55e-123	444	240	100
CP047882.1_cds_QIC59816.1_264	class 2 integron integrase IntI2	SRR12396360_contig_76	100	978	0	1807	978	100
CP047882.1_cds_QIC59817.1_265	trimethoprim-resistant dihydrofolate reductase DfrA14	SRR12396360_contig_76	100	474	0	876	474	100
CP047882.1_cds_QIC59818.1_266	DUF4156 domain-containing protein	SRR12396360_contig_76	100	204	3.04e-103	377	204	100
CP047882.1_cds_QIC59819.1_268	IS3 family transposase	SRR12396360_contig_76	100	862	0	1592	867	99
CP047882.1_cds_GVI52_23540_138	hypothetical protein	SRR12396360_contig_78	100	529	0	977	529	100
CP047882.1_cds_GVI52_23550_140	Rpn family recombination-promoting nuclease/putative transposase	SRR12396360_contig_78	100	372	0	688	372	100
CP047882.1_cds_GVI52_23555_141	hypothetical protein	SRR12396360_contig_78	100	285	4.15e-148	527	285	100
CP047882.1_cds_GVI52_23560_142	hypothetical protein	SRR12396360_contig_78	100	1415	0	2614	1458	97
CP047882.1_cds_QIC59836.1_139	3'-5' exonuclease	SRR12396360_contig_78	100	778	0	1437	792	98
CP047882.1_cds_QIC59820.1_270	IS3 family transposase	SRR12396360_contig_86	100	807	0	1491	807	100
CP047882.1_cds_QIC59821.1_271	transposase	SRR12396360_contig_86	100	309	2.07e-161	571	309	100
CP047882.1_cds_QIC59625.1_9	IS630 family transposase	SRR12396360_contig_87	100	1038	0	1917	1038	100
CP047882.1_cds_QIC59704.1_132	IS630 family transposase	SRR12396360_contig_87	100	1038	0	1917	1038	100
CP047882.1_cds_QIC59710.1_143	IS6-like element IS26 family transposase	SRR12396360_contig_94	100	640	0	1182	705	91
CP047882.1_cds_QIC59814.1_262	IS6-like element IS26 family transposase	SRR12396360_contig_94	100	640	0	1182	705	91
CP047882.1_cds_QIC59822.1_272	IS6 family transposase	SRR12396360_contig_94	100	640	0	1182	666	96	95.7597	TRUE
CP047882.1_cds_QIC59675.1_85	IS3 family transposase	SRR12396363_contig_1	97.639	1101	0	1888	1101	100
CP047882.1_cds_QIC59706.1_134	arginine/agmatine antiporter	SRR12396363_contig_10	80.277	1298	0	979	1338	97
CP047882.1_cds_GVI52_23680_166	Tn3-like element TnAs1 family transposase	SRR12396363_contig_17	100	1752	0	3236	1752	100
CP047882.1_cds_GVI52_23970_224	DUF1472 domain-containing protein	SRR12396363_contig_17	99.029	309	2.08e-156	555	309	100
CP047882.1_cds_GVI52_23970_224	DUF1472 domain-containing protein	SRR12396363_contig_17	97.087	309	2.11e-146	521	309	100
CP047882.1_cds_GVI52_23980_226	plasmid SOS inhibition protein A	SRR12396363_contig_17	100	462	0	854	462	100
CP047882.1_cds_GVI52_24045_239	hypothetical protein	SRR12396363_contig_17	97.125	800	0	1347	810	99
CP047882.1_cds_GVI52_24065_243	hypothetical protein	SRR12396363_contig_17	99.016	305	1.23e-153	545	305	99
CP047882.1_cds_QIC59656.1_54	PIN domain-containing protein	SRR12396363_contig_17	86.34	388	3.04e-116	422	417	93
CP047882.1_cds_QIC59657.1_55	AbrB/MazE/SpoVT family DNA-binding domain-containing protein	SRR12396363_contig_17	87.446	231	7.90e-70	267	231	100
CP047882.1_cds_QIC59711.1_144	class 1 integron integrase IntI1	SRR12396363_contig_17	100	1014	0	1873	1014	100
CP047882.1_cds_QIC59712.1_146	quaternary ammonium compound efflux SMR transporter QacEdelta1	SRR12396363_contig_17	100	348	0	643	348	100
CP047882.1_cds_QIC59713.1_147	sulfonamide-resistant dihydropteroate synthase Sul1	SRR12396363_contig_17	100	840	0	1552	840	100
CP047882.1_cds_QIC59714.1_148	GNAT family N-acetyltransferase	SRR12396363_contig_17	100	501	0	926	501	100
CP047882.1_cds_QIC59715.1_150	IS21-like element IS1326 family transposase	SRR12396363_contig_17	100	1524	0	2815	1524	100
CP047882.1_cds_QIC59716.1_151	AAA family ATPase	SRR12396363_contig_17	100	861	0	1591	861	100
CP047882.1_cds_QIC59717.1_152	DDE-type integrase/transposase/recombinase	SRR12396363_contig_17	100	1716	0	3169	1716	100
CP047882.1_cds_QIC59718.1_153	EAL domain-containing protein	SRR12396363_contig_17	100	708	0	1308	708	100
CP047882.1_cds_QIC59719.1_154	broad-spectrum mercury transporter MerE	SRR12396363_contig_17	100	237	1.63e-121	438	237	100
CP047882.1_cds_QIC59720.1_155	mercury resistance co-regulator MerD	SRR12396363_contig_17	100	363	0	671	363	100
CP047882.1_cds_QIC59721.1_156	mercury(II) reductase	SRR12396363_contig_17	100	1695	0	3131	1695	100
CP047882.1_cds_QIC59722.1_158	mercury resistance system periplasmic binding protein MerP	SRR12396363_contig_17	100	276	4.03e-143	510	276	100
CP047882.1_cds_QIC59723.1_159	mercuric transport protein MerT	SRR12396363_contig_17	100	351	0	649	351	100
CP047882.1_cds_QIC59724.1_160	Hg(II)-responsive transcriptional regulator	SRR12396363_contig_17	100	435	0	804	435	100
CP047882.1_cds_QIC59725.1_161	relaxase	SRR12396363_contig_17	100	243	7.74e-125	449	243	100
CP047882.1_cds_QIC59726.1_163	tetracycline efflux MFS transporter Tet(A)	SRR12396363_contig_17	100	1200	0	2217	1200	100
CP047882.1_cds_QIC59727.1_164	EamA family transporter	SRR12396363_contig_17	100	885	0	1635	885	100
CP047882.1_cds_QIC59728.1_165	isochorismatase family protein	SRR12396363_contig_17	100	393	0	726	393	100
CP047882.1_cds_QIC59729.1_167	hypothetical protein	SRR12396363_contig_17	100	264	1.80e-136	488	264	100
CP047882.1_cds_QIC59730.1_169	transcription termination factor NusG	SRR12396363_contig_17	100	534	0	987	534	100
CP047882.1_cds_QIC59731.1_170	conjugal transfer protein TraC	SRR12396363_contig_17	100	684	0	1264	684	100
CP047882.1_cds_QIC59732.1_171	PilI type IV pilus biogenesis protein	SRR12396363_contig_17	100	255	1.74e-131	472	255	100
CP047882.1_cds_QIC59733.1_172	hypothetical protein	SRR12396363_contig_17	100	261	8.27e-135	483	261	100
CP047882.1_cds_QIC59734.1_173	type IV pilus biogenesis lipoprotein PilL	SRR12396363_contig_17	100	1068	0	1973	1068	100
CP047882.1_cds_QIC59735.1_174	type IV pilus biogenesis protein PilM	SRR12396363_contig_17	100	438	0	809	438	100
CP047882.1_cds_QIC59736.1_175	PilN family type IVB pilus formation outer membrane protein	SRR12396363_contig_17	99.287	1683	0	3042	1683	100
CP047882.1_cds_QIC59737.1_176	type 4b pilus protein Pil02	SRR12396363_contig_17	99.383	1296	0	2350	1296	100
CP047882.1_cds_QIC59738.1_177	type IV pilus biogenesis protein PilP	SRR12396363_contig_17	98.896	453	0	809	453	100
CP047882.1_cds_QIC59739.1_178	ATP-binding protein	SRR12396363_contig_17	98.842	1554	0	2771	1554	100
CP047882.1_cds_QIC59740.1_179	pilus assembly protein PilR	SRR12396363_contig_17	98.343	1086	0	1906	1086	100
CP047882.1_cds_QIC59741.1_180	pilus assembly protein PilX	SRR12396363_contig_17	98.862	615	0	1098	615	100
CP047882.1_cds_QIC59742.1_181	transglycosylase SLT domain-containing protein	SRR12396363_contig_17	99.643	561	0	1026	561	100
CP047882.1_cds_QIC59743.1_182	prepilin peptidase	SRR12396363_contig_17	99.391	657	0	1192	657	100
CP047882.1_cds_QIC59745.1_185	conjugal transfer protein TraE	SRR12396363_contig_17	99.394	825	0	1496	825	100
CP047882.1_cds_QIC59746.1_186	conjugal transfer protein TraF	SRR12396363_contig_17	99.751	1203	0	2206	1203	100
CP047882.1_cds_QIC59747.1_187	lipopolysaccharide core heptose(II)-phosphate phosphatase	SRR12396363_contig_17	99.316	585	0	1059	585	100
CP047882.1_cds_QIC59748.1_188	IncI1-type conjugal transfer lipoprotein TraH	SRR12396363_contig_17	100	459	0	848	459	100
CP047882.1_cds_QIC59749.1_189	IncI1-type conjugal transfer lipoprotein TraI	SRR12396363_contig_17	99.756	819	0	1502	819	100
CP047882.1_cds_QIC59750.1_190	plasmid transfer ATPase TraJ	SRR12396363_contig_17	99.391	1149	0	2084	1149	100
CP047882.1_cds_QIC59751.1_191	conjugal transfer protein	SRR12396363_contig_17	99.656	291	9.13e-150	532	291	100
CP047882.1_cds_QIC59752.1_192	DUF1669 domain-containing protein	SRR12396363_contig_17	99.457	552	0	1003	552	100
CP047882.1_cds_QIC59753.1_194	conjugal transfer protein	SRR12396363_contig_17	100	348	0	643	348	100
CP047882.1_cds_QIC59754.1_195	conjugal transfer protein TraM	SRR12396363_contig_17	100	693	0	1280	693	100
CP047882.1_cds_QIC59755.1_196	IncI1-type conjugal transfer protein TraN	SRR12396363_contig_17	99.695	984	0	1801	984	100
CP047882.1_cds_QIC59756.1_197	conjugal transfer protein TraO	SRR12396363_contig_17	99.845	1290	0	2372	1290	100
CP047882.1_cds_QIC59757.1_198	IncI1-type conjugal transfer protein TraP	SRR12396363_contig_17	99.858	705	0	1297	705	100
CP047882.1_cds_QIC59758.1_199	conjugal transfer protein TraQ	SRR12396363_contig_17	100	528	0	976	528	100
CP047882.1_cds_QIC59759.1_200	IncI1-type conjugal transfer protein TraR	SRR12396363_contig_17	99.753	405	0	743	405	100
CP047882.1_cds_QIC59760.1_201	putative conjugal transfer protein TraS	SRR12396363_contig_17	100	189	6.06e-95	350	189	100
CP047882.1_cds_QIC59761.1_202	IncI1-type conjugal transfer protein TraT	SRR12396363_contig_17	99.001	801	0	1435	801	100
CP047882.1_cds_QIC59762.1_203	IncI1-type conjugal transfer protein TraU	SRR12396363_contig_17	99.507	3045	0	5541	3045	100
CP047882.1_cds_QIC59763.1_204	IncI1-type conjugal transfer protein TraV	SRR12396363_contig_17	99.35	615	0	1114	615	100
CP047882.1_cds_QIC59764.1_205	IncI1-type conjugal transfer protein TraW	SRR12396363_contig_17	99.667	1203	0	2200	1203	100
CP047882.1_cds_QIC59765.1_206	IncI1-type conjugal transfer protein TraX	SRR12396363_contig_17	99.487	585	0	1064	585	100
CP047882.1_cds_QIC59768.1_209	HEAT repeat domain-containing protein	SRR12396363_contig_17	100	210	1.45e-106	388	210	100
CP047882.1_cds_QIC59770.1_211	IncI1-type conjugal transfer protein TrbA	SRR12396363_contig_17	99.09	1209	0	2172	1209	100
CP047882.1_cds_QIC59771.1_212	IncI1-type conjugal transfer protein TrbB	SRR12396363_contig_17	99.066	1071	0	1923	1071	100
CP047882.1_cds_QIC59772.1_213	conjugal transfer protein TrbC	SRR12396363_contig_17	99.782	2292	0	4205	2292	100
CP047882.1_cds_QIC59773.1_214	IncI1-type relaxase NikB	SRR12396363_contig_17	99.074	2700	0	4848	2700	100
CP047882.1_cds_QIC59774.1_215	IncI1-type relaxosome accessory protein NikA	SRR12396363_contig_17	100	333	1.02e-174	616	333	100
CP047882.1_cds_QIC59775.1_216	Molybdopterin-guanine dinucleotide biosynthesis protein MobC	SRR12396363_contig_17	99.405	336	4.78e-173	610	336	100
CP047882.1_cds_QIC59776.1_217	DUF4942 domain-containing protein	SRR12396363_contig_17	97.998	849	0	1474	849	100
CP047882.1_cds_QIC59777.1_218	XRE family transcriptional regulator	SRR12396363_contig_17	98.016	252	1.74e-121	438	252	100
CP047882.1_cds_QIC59778.1_219	hypothetical protein	SRR12396363_contig_17	85.135	222	1.46e-51	206	198	100
CP047882.1_cds_QIC59779.1_220	Rpn family recombination-promoting nuclease/putative transposase	SRR12396363_contig_17	98.798	915	0	1629	915	100
CP047882.1_cds_QIC59780.1_221	hypothetical protein	SRR12396363_contig_17	99.625	267	1.82e-136	488	267	100
CP047882.1_cds_QIC59781.1_222	post-segregation killing protein PndC	SRR12396363_contig_17	100	435	0	804	435	100
CP047882.1_cds_QIC59782.1_223	antirestriction protein ArdA	SRR12396363_contig_17	99.202	501	0	904	501	100
CP047882.1_cds_QIC59783.1_225	hypothetical protein	SRR12396363_contig_17	99.497	597	0	1086	597	100
CP047882.1_cds_QIC59787.1_231	ParB/RepB/Spo0J family partition protein	SRR12396363_contig_17	93.874	1959	0	2953	1959	100
CP047882.1_cds_QIC59788.1_232	DUF905 domain-containing protein	SRR12396363_contig_17	89.03	237	1.71e-76	289	234	100
CP047882.1_cds_QIC59789.1_233	single-stranded DNA-binding protein	SRR12396363_contig_17	99.242	528	0	953	528	100
CP047882.1_cds_QIC59790.1_234	hypothetical protein	SRR12396363_contig_17	98.408	314	2.75e-155	551	315	99
CP047882.1_cds_QIC59791.1_235	hypothetical protein	SRR12396363_contig_17	94.792	192	6.30e-80	300	192	100
CP047882.1_cds_QIC59792.1_236	DUF1380 domain-containing protein	SRR12396363_contig_17	96.462	424	0	699	423	100
CP047882.1_cds_QIC59793.1_237	antirestriction protein	SRR12396363_contig_17	98.592	426	0	754	426	100
CP047882.1_cds_QIC59794.1_238	DUF1472 domain-containing protein	SRR12396363_contig_17	98.08	573	0	998	573	100
CP047882.1_cds_QIC59795.1_240	DUF1380 domain-containing protein	SRR12396363_contig_17	91.724	435	2.94e-171	604	435	100
CP047882.1_cds_QIC59797.1_242	DNA methylase	SRR12396363_contig_17	93.149	686	0	1003	684	100
CP047882.1_cds_QIC59798.1_245	protein ImpC	SRR12396363_contig_17	100	249	3.67e-128	460	249	100
CP047882.1_cds_QIC59799.1_246	translesion error-prone DNA polymerase V autoproteolytic subunit	SRR12396363_contig_17	100	438	0	809	438	100
CP047882.1_cds_QIC59800.1_247	translesion error-prone DNA polymerase V subunit UmuC	SRR12396363_contig_17	99.179	1218	0	2194	1275	96
CP047882.1_cds_QIC59805.1_252	tyrosine-type recombinase/integrase	SRR12396363_contig_17	92.138	725	0	1022	780	93
CP047882.1_cds_QIC59810.1_257	hypothetical protein	SRR12396363_contig_17	96.899	258	8.34e-120	433	258	100
CP047882.1_cds_QIC59811.1_258	hypothetical protein	SRR12396363_contig_17	96.447	591	0	976	591	100
CP047882.1_cds_QIC59812.1_259	AAA family ATPase	SRR12396363_contig_17	97.047	1558	0	2621	1557	100
CP047882.1_cds_QIC59813.1_260	proQ/FINO family protein	SRR12396363_contig_17	95.955	618	0	1003	618	100
CP047882.1_cds_QIC59837.1_145	ANT(3'')-Ia family aminoglycoside nucleotidyltransferase AadA1	SRR12396363_contig_17	100	792	0	1463	792	100
CP047882.1_cds_QIC59838.1_149	ATP-binding protein	SRR12396363_contig_17	100	783	0	1447	783	100
CP047882.1_cds_QIC59839.1_157	organomercurial transporter MerC	SRR12396363_contig_17	100	423	0	782	423	100
CP047882.1_cds_QIC59840.1_162	tetracycline resistance transcriptional repressor TetR(A)	SRR12396363_contig_17	100	651	0	1203	651	100
CP047882.1_cds_QIC59841.1_168	conjugal transfer protein TraA	SRR12396363_contig_17	100	237	1.63e-121	438	237	100
CP047882.1_cds_QIC59842.1_193	DNA primase	SRR12396363_contig_17	95.78	3768	0	6078	3768	100
CP047882.1_cds_QIC59843.1_230	conjugation system SOS inhibitor PsiB	SRR12396363_contig_17	98.391	435	0	765	435	100
CP047882.1_cds_QIC59844.1_244	DUF1281 domain-containing protein	SRR12396363_contig_17	93.031	904	0	1319	903	100
CP047882.1_cds_GVI52_22900_10	Hypothetical protein	SRR12396363_contig_25	100	2850	0	5264	2856	99
CP047882.1_cds_GVI52_22915_13	IS481 family transposase	SRR12396363_contig_25	100	606	0	1120	606	100
CP047882.1_cds_GVI52_22935_17	Integrase	SRR12396363_contig_25	100	288	9.03e-150	532	288	100
CP047882.1_cds_GVI52_22955_21	site-specific tyrosine recombinase XerC	SRR12396363_contig_25	100	845	0	1561	845	100
CP047882.1_cds_GVI52_22970_24	DUF977 family protein	SRR12396363_contig_25	100	427	0	789	427	100
CP047882.1_cds_GVI52_22985_27	helix-turn-helix domain-containing protein	SRR12396363_contig_25	100	75	4.40e-32	139	75	100
CP047882.1_cds_GVI52_23000_30	IS256 family transposase	SRR12396363_contig_25	100	427	0	789	427	100
CP047882.1_cds_GVI52_23010_32	IS256 family transposase	SRR12396363_contig_25	100	353	0	652	353	100
CP047882.1_cds_GVI52_23015_33	IS256 family transposase	SRR12396363_contig_25	100	974	0	1799	974	100
CP047882.1_cds_GVI52_23045_39	nikA protein	SRR12396363_contig_25	100	333	1.02e-174	616	333	100
CP047882.1_cds_GVI52_23050_40	relaxase NikB	SRR12396363_contig_25	100	911	0	1683	911	100
CP047882.1_cds_GVI52_23055_41	dolichol monophosphate mannose synthase	SRR12396363_contig_25	100	188	2.16e-94	348	188	100
CP047882.1_cds_GVI52_23145_59	3'-5' exonuclease	SRR12396363_contig_25	100	351	0	649	351	100
CP047882.1_cds_GVI52_23150_60	cytoplasmic protein	SRR12396363_contig_25	100	87	1.15e-38	161	87	100
CP047882.1_cds_GVI52_23155_61	helix-turn-helix domain-containing protein	SRR12396363_contig_25	100	716	0	1323	716	100
CP047882.1_cds_GVI52_23185_67	IS110 family transposase	SRR12396363_contig_25	100	257	1.36e-132	475	257	100
CP047882.1_cds_GVI52_23190_68	IS3 family transposase	SRR12396363_contig_25	100	261	8.27e-135	483	261	100
CP047882.1_cds_GVI52_23195_69	group II intron reverse transcriptase/maturase	SRR12396363_contig_25	100	1176	0	2172	1176	100
CP047882.1_cds_GVI52_23200_70	transposase	SRR12396363_contig_25	100	611	0	1129	611	100
CP047882.1_cds_GVI52_23210_72	IS3 family transposase	SRR12396363_contig_25	100	395	0	730	395	100
CP047882.1_cds_GVI52_23240_78	IS4 family transposase	SRR12396363_contig_25	100	1193	0	2204	1193	100
CP047882.1_cds_QIC59626.1_11	Antitoxin PemI	SRR12396363_contig_25	100	258	3.80e-133	477	258	100
CP047882.1_cds_QIC59627.1_12	Type II toxin-antitoxin system PemK/MazF family toxin	SRR12396363_contig_25	100	333	1.02e-174	616	333	100
CP047882.1_cds_QIC59628.1_14	DEAD/DEAH box helicase	SRR12396363_contig_25	100	2223	0	4106	2223	100
CP047882.1_cds_QIC59629.1_15	ATP-binding protein	SRR12396363_contig_25	100	1317	0	2433	1317	100
CP047882.1_cds_QIC59630.1_16	ATPase	SRR12396363_contig_25	100	2310	0	4266	2310	100
CP047882.1_cds_QIC59631.1_18	IS110 family transposase	SRR12396363_contig_25	100	1026	0	1895	1026	100
CP047882.1_cds_QIC59632.1_19	Hypothetical protein	SRR12396363_contig_25	100	168	2.49e-83	311	168	100
CP047882.1_cds_QIC59633.1_20	IS66 family insertion sequence hypothetical protein	SRR12396363_contig_25	100	330	4.71e-173	610	330	100
CP047882.1_cds_QIC59634.1_23	type II toxin-antitoxin system RelE/ParE family toxin	SRR12396363_contig_25	100	306	9.51e-160	566	306	100
CP047882.1_cds_QIC59635.1_25	hypothetical protein	SRR12396363_contig_25	100	336	2.21e-176	621	336	100
CP047882.1_cds_QIC59636.1_26	PIN domain-containing protein	SRR12396363_contig_25	100	279	8.78e-145	516	279	100
CP047882.1_cds_QIC59637.1_28	DUF1778 domain-containing protein	SRR12396363_contig_25	100	285	4.15e-148	527	285	100
CP047882.1_cds_QIC59638.1_29	GNAT family N-acetyltransferase	SRR12396363_contig_25	100	483	0	893	483	100
CP047882.1_cds_QIC59639.1_31	hemolysin expression modulator Hha	SRR12396363_contig_25	100	210	1.45e-106	388	210	100
CP047882.1_cds_QIC59640.1_34	hypothetical protein	SRR12396363_contig_25	100	243	7.74e-125	449	243	100
CP047882.1_cds_QIC59641.1_35	Rpn family recombination-promoting nuclease/putative transposase	SRR12396363_contig_25	99.896	957	0	1762	957	100
CP047882.1_cds_QIC59642.1_36	hypothetical protein	SRR12396363_contig_25	100	228	1.57e-116	422	228	100
CP047882.1_cds_QIC59643.1_37	helix-turn-helix domain-containing protein	SRR12396363_contig_25	100	252	8.00e-130	466	252	100
CP047882.1_cds_QIC59644.1_38	IS200/IS605 family element transposase accessory protein TnpB	SRR12396363_contig_25	100	1209	0	2233	1209	100
CP047882.1_cds_QIC59645.1_42	transcriptional regulator	SRR12396363_contig_25	100	321	4.60e-168	593	321	100
CP047882.1_cds_QIC59646.1_43	fimbrial protein	SRR12396363_contig_25	100	540	0	998	540	100
CP047882.1_cds_QIC59647.1_44	F4 (K88) fimbrial usher FaeD	SRR12396363_contig_25	99.959	2433	0	4488	2433	100
CP047882.1_cds_QIC59648.1_45	fimbria/pilus periplasmic chaperone	SRR12396363_contig_25	100	786	0	1452	786	100
CP047882.1_cds_QIC59649.1_47	hypothetical protein	SRR12396363_contig_25	100	825	0	1524	825	100
CP047882.1_cds_QIC59650.1_48	F4 (K88) fimbria minor subunit FaeH	SRR12396363_contig_25	100	792	0	1463	792	100
CP047882.1_cds_QIC59651.1_49	fimbrial protein	SRR12396363_contig_25	100	765	0	1413	765	100
CP047882.1_cds_QIC59652.1_50	hypothetical protein	SRR12396363_contig_25	100	591	0	1092	591	100
CP047882.1_cds_QIC59653.1_51	faeA-like family protein	SRR12396363_contig_25	100	213	3.17e-108	394	213	100
CP047882.1_cds_QIC59654.1_52	hypothetical protein	SRR12396363_contig_25	100	162	5.15e-80	300	162	100
CP047882.1_cds_QIC59655.1_53	hypothetical protein	SRR12396363_contig_25	100	849	0	1568	849	100
CP047882.1_cds_QIC59656.1_54	PIN domain-containing protein	SRR12396363_contig_25	100	417	0	771	417	100
CP047882.1_cds_QIC59657.1_55	AbrB/MazE/SpoVT family DNA-binding domain-containing protein	SRR12396363_contig_25	100	231	3.42e-118	427	231	100
CP047882.1_cds_QIC59658.1_56	type II toxin-antitoxin system antitoxin CcdA	SRR12396363_contig_25	100	219	1.51e-111	405	219	100
CP047882.1_cds_QIC59659.1_57	type II toxin-antitoxin system toxin CcdB	SRR12396363_contig_25	100	306	9.51e-160	566	306	100
CP047882.1_cds_QIC59660.1_58	cytoplasmic protein	SRR12396363_contig_25	100	291	1.96e-151	538	291	100
CP047882.1_cds_QIC59661.1_62	fimbrial protein	SRR12396363_contig_25	100	537	0	992	537	100
CP047882.1_cds_QIC59662.1_65	fimbrial protein	SRR12396363_contig_25	100	1050	0	1940	1050	100
CP047882.1_cds_QIC59663.1_66	hypothetical protein	SRR12396363_contig_25	100	330	4.71e-173	610	330	100
CP047882.1_cds_QIC59664.1_73	CaiF/GrlA family transcriptional regulator	SRR12396363_contig_25	100	426	0	787	426	100
CP047882.1_cds_QIC59665.1_74	transcriptional regulator	SRR12396363_contig_25	99.861	720	0	1325	720	100
CP047882.1_cds_QIC59666.1_75	hypothetical protein	SRR12396363_contig_25	100	561	0	1037	561	100
CP047882.1_cds_QIC59667.1_76	HlyD family efflux transporter periplasmic adaptor subunit	SRR12396363_contig_25	100	1251	0	2311	1251	100
CP047882.1_cds_QIC59668.1_77	ATP-binding cassette domain-containing protein	SRR12396363_contig_25	99.905	2103	0	3871	2103	100
CP047882.1_cds_QIC59669.1_79	hypothetical protein	SRR12396363_contig_25	100	162	5.15e-80	300	162	100
CP047882.1_cds_QIC59670.1_80	hypothetical protein	SRR12396363_contig_25	100	363	0	671	363	100
CP047882.1_cds_QIC59671.1_81	CaiF/GrlA family transcriptional regulator	SRR12396363_contig_25	100	438	0	809	438	100
CP047882.1_cds_QIC59672.1_82	hypothetical protein	SRR12396363_contig_25	99.583	480	0	874	480	100
CP047882.1_cds_QIC59827.1_22	damage-inducible protein J	SRR12396363_contig_25	100	288	9.03e-150	532	288	100
CP047882.1_cds_QIC59828.1_46	fimbrial protein	SRR12396363_contig_25	100	492	0	909	492	100
CP047882.1_cds_QIC59829.1_63	fimbria/pilus periplasmic chaperone	SRR12396363_contig_25	100	663	0	1225	663	100
CP047882.1_cds_QIC59830.1_64	fimbria/pilus outer membrane usher protein	SRR12396363_contig_25	100	2553	0	4715	2553	100
CP047882.1_cds_QIC59831.1_71	helix-turn-helix domain-containing protein	SRR12396363_contig_25	100	72	1.93e-30	134	72	100
CP047882.1_cds_GVI52_23435_117	NAD(P)-dependent oxidoreductase	SRR12396363_contig_30	100	90	2.59e-40	167	90	100
CP047882.1_cds_GVI52_23450_120	IS256 family transposase	SRR12396363_contig_30	100	138	9.39e-67	255	138	100
CP047882.1_cds_GVI52_23465_123	transposase	SRR12396363_contig_30	100	105	1.46e-48	195	105	100
CP047882.1_cds_GVI52_23470_124	tyrosine-type recombinase/integrase	SRR12396363_contig_30	100	609	0	1125	609	100
CP047882.1_cds_GVI52_23480_126	IS110 family transposase	SRR12396363_contig_30	100	192	1.33e-96	355	192	100
CP047882.1_cds_GVI52_23485_127	IS3 family transposase	SRR12396363_contig_30	100	414	0	765	414	100
CP047882.1_cds_GVI52_23490_128	pilus assembly protein	SRR12396363_contig_30	100	105	1.46e-48	195	105	100
CP047882.1_cds_GVI52_23495_129	hypothetical protein	SRR12396363_contig_30	100	188	2.16e-94	348	188	100
CP047882.1_cds_QIC59684.1_101	hypothetical protein	SRR12396363_contig_30	100	258	3.80e-133	477	258	100
CP047882.1_cds_QIC59685.1_102	N-acetylmuramoyl-L-alanine amidase	SRR12396363_contig_30	100	789	0	1458	789	100
CP047882.1_cds_QIC59686.1_103	siderophore yersiniabactin receptor FyuA	SRR12396363_contig_30	100	2022	0	3735	2022	100
CP047882.1_cds_QIC59687.1_104	yersiniabactin biosynthesis salycil-AMP ligase YbtE	SRR12396363_contig_30	100	1578	0	2915	1578	100
CP047882.1_cds_QIC59688.1_105	yersiniabactin biosynthesis thioesterase YbtT	SRR12396363_contig_30	100	804	0	1485	804	100
CP047882.1_cds_QIC59689.1_106	yersiniabactin biosynthesis oxidoreductase YbtU	SRR12396363_contig_30	100	1101	0	2034	1101	100
CP047882.1_cds_QIC59690.1_107	yersiniabactin polyketide synthase HMWP1	SRR12396363_contig_30	100	9498	0	17540	9498	100
CP047882.1_cds_QIC59691.1_108	yersiniabactin non-ribosomal peptide synthetase HMWP2	SRR12396363_contig_30	100	6108	0	11280	6108	100
CP047882.1_cds_QIC59692.1_109	yersiniabactin transcriptional regulator YbtA	SRR12396363_contig_30	99.896	960	0	1768	960	100
CP047882.1_cds_QIC59693.1_110	yersiniabactin ABC transporter ATP-binding/permease protein YbtP	SRR12396363_contig_30	100	1803	0	3330	1803	100
CP047882.1_cds_QIC59694.1_111	yersiniabactin ABC transporter ATP-binding/permease protein YbtQ	SRR12396363_contig_30	100	1803	0	3330	1803	100
CP047882.1_cds_QIC59695.1_112	yersiniabactin-associated zinc MFS transporter YbtX	SRR12396363_contig_30	100	1281	0	2366	1281	100
CP047882.1_cds_QIC59696.1_113	yersiniabactin biosynthesis salicylate synthase YbtS	SRR12396363_contig_30	100	1332	0	2460	1332	100
CP047882.1_cds_QIC59697.1_114	hypothetical protein	SRR12396363_contig_30	100	300	2.01e-156	555	300	100
CP047882.1_cds_QIC59698.1_115	PhoPQ-regulated protein	SRR12396363_contig_30	100	1488	0	2748	1488	100
CP047882.1_cds_QIC59699.1_116	alpha/beta fold hydrolase	SRR12396363_contig_30	100	861	0	1591	861	100
CP047882.1_cds_QIC59700.1_119	tyrosine-type recombinase/integrase	SRR12396363_contig_30	100	1014	0	1873	1014	100
CP047882.1_cds_QIC59701.1_122	hypothetical protein	SRR12396363_contig_30	100	168	2.49e-83	311	168	100
CP047882.1_cds_QIC59702.1_130	MFS transporter	SRR12396363_contig_30	100	1389	0	2566	1389	100
CP047882.1_cds_QIC59703.1_131	NirD/YgiW/YdeI family stress tolerance protein	SRR12396363_contig_30	100	369	0	682	369	100
CP047882.1_cds_QIC59833.1_118	hypothetical protein	SRR12396363_contig_30	100	291	1.96e-151	538	291	100
CP047882.1_cds_QIC59834.1_121	hypothetical protein	SRR12396363_contig_30	100	129	8.70e-62	239	129	100
CP047882.1_cds_QIC59835.1_125	Par-like protein	SRR12396363_contig_30	100	180	5.76e-90	333	180	100
CP047882.1_cds_GVI52_22860_2	DDE-type integrase/transposase/recombinase	SRR12396363_contig_35	100	848	0	1567	848	100
CP047882.1_cds_GVI52_22875_5	IS256 family transposase	SRR12396363_contig_35	100	263	6.44e-136	486	263	100
CP047882.1_cds_GVI52_24220_274	Fic family protein	SRR12396363_contig_35	99.907	1077	0	1984	1077	100
CP047882.1_cds_GVI52_24230_276	recombinase family protein	SRR12396363_contig_35	100	641	0	1184	641	100
CP047882.1_cds_GVI52_24235_277	Rpn family recombination-promoting	SRR12396363_contig_35	99.219	512	0	924	512	100
CP047882.1_cds_GVI52_24240_278	transposase	SRR12396363_contig_35	100	1020	0	1884	1020	100
CP047882.1_cds_GVI52_24245_279	IS3 family transposase	SRR12396363_contig_35	100	273	1.85e-141	505	273	100
CP047882.1_cds_GVI52_24250_280	helix-turn-helix domain-containing protein	SRR12396363_contig_35	100	285	4.15e-148	527	285	100
CP047882.1_cds_QIC59619.1_1	repB	SRR12396363_contig_35	100	1011	0	1868	1011	100
CP047882.1_cds_QIC59620.1_3	Hypothetical protein	SRR12396363_contig_35	100	267	3.92e-138	494	267	100
CP047882.1_cds_QIC59621.1_4	Kup potassium transporter	SRR12396363_contig_35	100	1881	0	3474	1881	100
CP047882.1_cds_QIC59622.1_6	Prepilin peptidase	SRR12396363_contig_35	100	759	0	1402	759	100
CP047882.1_cds_QIC59623.1_7	transglycosylase SLT domain-containing protein	SRR12396363_contig_35	100	429	0	793	429	100
CP047882.1_cds_QIC59624.1_8	Hypothetical protein	SRR12396363_contig_35	100	469	0	867	498	94
CP047882.1_cds_QIC59823.1_275	DNA repair protein RadC	SRR12396363_contig_35	100	513	0	948	513	100
CP047882.1_cds_QIC59824.1_281	transposase	SRR12396363_contig_35	100	159	2.34e-78	294	159	100
CP047882.1_cds_QIC59825.1_282	ParB/RepB/Spo0J family plasmid partition	SRR12396363_contig_35	100	960	0	1773	960	100
CP047882.1_cds_QIC59826.1_283	plasmid-partitioning protein SopA	SRR12396363_contig_35	100	1167	0	2156	1167	100
CP047882.1_cds_QIC59846.1_273	MFS transporter	SRR12396363_contig_35	99.918	1221	0	2250	1221	100
CP047882.1_cds_GVI52_23280_86	hypothetical protein	SRR12396363_contig_38	100	132	1.92e-63	244	132	100
CP047882.1_cds_GVI52_23290_88	IS256 family transposase	SRR12396363_contig_38	99.559	908	0	1655	908	100
CP047882.1_cds_GVI52_23305_91	IS21 family transposase	SRR12396363_contig_38	100	1503	0	2776	1503	100
CP047882.1_cds_GVI52_23310_92	IS256 family transposase	SRR12396363_contig_38	100	297	9.27e-155	549	297	100
CP047882.1_cds_GVI52_23325_95	IS200/IS605 family transposase	SRR12396363_contig_38	100	437	0	808	437	100
CP047882.1_cds_GVI52_23350_100	transposase	SRR12396363_contig_38	100	267	3.92e-138	494	267	100
CP047882.1_cds_QIC59676.1_87	hypothetical protein	SRR12396363_contig_38	100	1116	0	2061	1116	100
CP047882.1_cds_QIC59677.1_90	ATP-binding protein	SRR12396363_contig_38	100	462	0	854	462	100
CP047882.1_cds_QIC59678.1_93	APH(6) family putative aminoglycoside O-phosphotransferase	SRR12396363_contig_38	100	828	0	1530	828	100
CP047882.1_cds_QIC59679.1_94	hypothetical protein	SRR12396363_contig_38	100	186	2.77e-93	344	186	100
CP047882.1_cds_QIC59680.1_96	helix-turn-helix domain-containing protein	SRR12396363_contig_38	100	300	2.01e-156	555	300	100
CP047882.1_cds_QIC59681.1_97	helix-turn-helix domain-containing protein	SRR12396363_contig_38	100	1215	0	2244	1215	100
CP047882.1_cds_QIC59682.1_98	transporter	SRR12396363_contig_38	100	1299	0	2399	1299	100
CP047882.1_cds_QIC59683.1_99	methionine gamma-lyase	SRR12396363_contig_38	100	1197	0	2211	1197	100
CP047882.1_cds_QIC59832.1_89	ATP-binding protein	SRR12396363_contig_38	100	327	2.17e-171	604	327	100
CP047882.1_cds_GVI52_23540_138	hypothetical protein	SRR12396363_contig_39	100	529	0	977	529	100
CP047882.1_cds_GVI52_24235_277	Rpn family recombination-promoting	SRR12396363_contig_39	91.228	513	0	697	512	100
CP047882.1_cds_QIC59705.1_133	Rpn family recombination-promoting nuclease/putative transposase	SRR12396363_contig_39	100	978	0	1807	978	100
CP047882.1_cds_QIC59706.1_134	arginine/agmatine antiporter	SRR12396363_contig_39	100	1338	0	2471	1338	100
CP047882.1_cds_QIC59707.1_135	dicarboxylate transporter/tellurite-resistance protein TehA	SRR12396363_contig_39	100	1074	0	1984	1074	100
CP047882.1_cds_QIC59708.1_136	arginine decarboxylase	SRR12396363_contig_39	99.956	2268	0	4183	2268	100
CP047882.1_cds_QIC59709.1_137	helix-turn-helix domain-containing protein	SRR12396363_contig_39	100	309	2.07e-161	571	309	100
CP047882.1_cds_QIC59836.1_139	3'-5' exonuclease	SRR12396363_contig_39	100	729	0	1347	792	92
CP047882.1_cds_GVI52_24185_267	transposase	SRR12396363_contig_45	100	350	0	647	350	100
CP047882.1_cds_QIC59815.1_263	DUF1819 family protein	SRR12396363_contig_45	100	240	3.55e-123	444	240	100
CP047882.1_cds_QIC59816.1_264	class 2 integron integrase IntI2	SRR12396363_contig_45	100	978	0	1807	978	100
CP047882.1_cds_QIC59817.1_265	trimethoprim-resistant dihydrofolate reductase DfrA14	SRR12396363_contig_45	100	474	0	876	474	100
CP047882.1_cds_QIC59818.1_266	DUF4156 domain-containing protein	SRR12396363_contig_45	100	204	3.04e-103	377	204	100
CP047882.1_cds_QIC59819.1_268	IS3 family transposase	SRR12396363_contig_45	100	862	0	1592	867	99
CP047882.1_cds_QIC59820.1_270	IS3 family transposase	SRR12396363_contig_56	100	807	0	1491	807	100
CP047882.1_cds_QIC59821.1_271	transposase	SRR12396363_contig_56	100	309	2.07e-161	571	309	100
CP047882.1_cds_QIC59625.1_9	IS630 family transposase	SRR12396363_contig_57	100	1038	0	1917	1038	100
CP047882.1_cds_QIC59704.1_132	IS630 family transposase	SRR12396363_contig_57	100	1038	0	1917	1038	100
CP047882.1_cds_QIC59710.1_143	IS6-like element IS26 family transposase	SRR12396363_contig_63	100	640	0	1182	705	91
CP047882.1_cds_QIC59814.1_262	IS6-like element IS26 family transposase	SRR12396363_contig_63	100	640	0	1182	705	91
CP047882.1_cds_QIC59822.1_272	IS6 family transposase	SRR12396363_contig_63	100	640	0	1182	666	96
CP047882.1_cds_QIC59682.1_98	transporter	SRR12396363_contig_7	95.304	1299	0	2061	1299	100
CP047882.1_cds_GVI52_23015_33	IS256 family transposase	SRR12396363_contig_9	83.249	985	0	883	974	99
CP047882.1_cds_GVI52_23290_88	IS256 family transposase	SRR12396363_contig_9	89.928	834	0	1075	908	92
CP047882.1_cds_GVI52_23310_92	IS256 family transposase	SRR12396363_contig_9	92.929	297	9.74e-120	433	297	100	94.6996	TRUE
CP047882.1_cds_GVI52_23280_86	hypothetical protein	SRR12396366_contig_24	100	132	1.92e-63	244	132	100
CP047882.1_cds_GVI52_23290_88	IS256 family transposase	SRR12396366_contig_24	99.559	908	0	1655	908	100
CP047882.1_cds_GVI52_23305_91	IS21 family transposase	SRR12396366_contig_24	100	1503	0	2776	1503	100
CP047882.1_cds_GVI52_23310_92	IS256 family transposase	SRR12396366_contig_24	100	297	9.27e-155	549	297	100
CP047882.1_cds_GVI52_23325_95	IS200/IS605 family transposase	SRR12396366_contig_24	100	437	0	808	437	100
CP047882.1_cds_GVI52_23350_100	transposase	SRR12396366_contig_24	100	267	3.92e-138	494	267	100
CP047882.1_cds_GVI52_23435_117	NAD(P)-dependent oxidoreductase	SRR12396366_contig_24	100	90	2.59e-40	167	90	100
CP047882.1_cds_GVI52_23450_120	IS256 family transposase	SRR12396366_contig_24	100	138	9.39e-67	255	138	100
CP047882.1_cds_GVI52_23465_123	transposase	SRR12396366_contig_24	100	105	1.46e-48	195	105	100
CP047882.1_cds_GVI52_23470_124	tyrosine-type recombinase/integrase	SRR12396366_contig_24	100	609	0	1125	609	100
CP047882.1_cds_GVI52_23480_126	IS110 family transposase	SRR12396366_contig_24	100	192	1.33e-96	355	192	100
CP047882.1_cds_GVI52_23485_127	IS3 family transposase	SRR12396366_contig_24	100	414	0	765	414	100
CP047882.1_cds_GVI52_23490_128	pilus assembly protein	SRR12396366_contig_24	100	105	1.46e-48	195	105	100
CP047882.1_cds_GVI52_23495_129	hypothetical protein	SRR12396366_contig_24	100	188	2.16e-94	348	188	100
CP047882.1_cds_QIC59676.1_87	hypothetical protein	SRR12396366_contig_24	100	1116	0	2061	1116	100
CP047882.1_cds_QIC59677.1_90	ATP-binding protein	SRR12396366_contig_24	100	462	0	854	462	100
CP047882.1_cds_QIC59678.1_93	APH(6) family putative aminoglycoside O-phosphotransferase	SRR12396366_contig_24	100	828	0	1530	828	100
CP047882.1_cds_QIC59679.1_94	hypothetical protein	SRR12396366_contig_24	100	186	2.77e-93	344	186	100
CP047882.1_cds_QIC59680.1_96	helix-turn-helix domain-containing protein	SRR12396366_contig_24	100	300	2.01e-156	555	300	100
CP047882.1_cds_QIC59681.1_97	helix-turn-helix domain-containing protein	SRR12396366_contig_24	100	1215	0	2244	1215	100
CP047882.1_cds_QIC59682.1_98	transporter	SRR12396366_contig_24	100	1299	0	2399	1299	100
CP047882.1_cds_QIC59683.1_99	methionine gamma-lyase	SRR12396366_contig_24	100	1197	0	2211	1197	100
CP047882.1_cds_QIC59684.1_101	hypothetical protein	SRR12396366_contig_24	100	258	3.80e-133	477	258	100
CP047882.1_cds_QIC59685.1_102	N-acetylmuramoyl-L-alanine amidase	SRR12396366_contig_24	100	789	0	1458	789	100
CP047882.1_cds_QIC59686.1_103	siderophore yersiniabactin receptor FyuA	SRR12396366_contig_24	100	2022	0	3735	2022	100
CP047882.1_cds_QIC59687.1_104	yersiniabactin biosynthesis salycil-AMP ligase YbtE	SRR12396366_contig_24	100	1578	0	2915	1578	100
CP047882.1_cds_QIC59688.1_105	yersiniabactin biosynthesis thioesterase YbtT	SRR12396366_contig_24	100	804	0	1485	804	100
CP047882.1_cds_QIC59689.1_106	yersiniabactin biosynthesis oxidoreductase YbtU	SRR12396366_contig_24	100	1101	0	2034	1101	100
CP047882.1_cds_QIC59690.1_107	yersiniabactin polyketide synthase HMWP1	SRR12396366_contig_24	100	9498	0	17540	9498	100
CP047882.1_cds_QIC59691.1_108	yersiniabactin non-ribosomal peptide synthetase HMWP2	SRR12396366_contig_24	100	6108	0	11280	6108	100
CP047882.1_cds_QIC59692.1_109	yersiniabactin transcriptional regulator YbtA	SRR12396366_contig_24	100	960	0	1773	960	100
CP047882.1_cds_QIC59693.1_110	yersiniabactin ABC transporter ATP-binding/permease protein YbtP	SRR12396366_contig_24	100	1803	0	3330	1803	100
CP047882.1_cds_QIC59694.1_111	yersiniabactin ABC transporter ATP-binding/permease protein YbtQ	SRR12396366_contig_24	100	1803	0	3330	1803	100
CP047882.1_cds_QIC59695.1_112	yersiniabactin-associated zinc MFS transporter YbtX	SRR12396366_contig_24	100	1281	0	2366	1281	100
CP047882.1_cds_QIC59696.1_113	yersiniabactin biosynthesis salicylate synthase YbtS	SRR12396366_contig_24	100	1332	0	2460	1332	100
CP047882.1_cds_QIC59697.1_114	hypothetical protein	SRR12396366_contig_24	100	300	2.01e-156	555	300	100
CP047882.1_cds_QIC59698.1_115	PhoPQ-regulated protein	SRR12396366_contig_24	100	1488	0	2748	1488	100
CP047882.1_cds_QIC59699.1_116	alpha/beta fold hydrolase	SRR12396366_contig_24	100	861	0	1591	861	100
CP047882.1_cds_QIC59700.1_119	tyrosine-type recombinase/integrase	SRR12396366_contig_24	100	1014	0	1873	1014	100
CP047882.1_cds_QIC59701.1_122	hypothetical protein	SRR12396366_contig_24	100	168	2.49e-83	311	168	100
CP047882.1_cds_QIC59702.1_130	MFS transporter	SRR12396366_contig_24	100	1389	0	2566	1389	100
CP047882.1_cds_QIC59703.1_131	NirD/YgiW/YdeI family stress tolerance protein	SRR12396366_contig_24	100	369	0	682	369	100
CP047882.1_cds_QIC59832.1_89	ATP-binding protein	SRR12396366_contig_24	100	327	2.17e-171	604	327	100
CP047882.1_cds_QIC59833.1_118	hypothetical protein	SRR12396366_contig_24	100	291	1.96e-151	538	291	100
CP047882.1_cds_QIC59834.1_121	hypothetical protein	SRR12396366_contig_24	100	129	8.70e-62	239	129	100
CP047882.1_cds_QIC59835.1_125	Par-like protein	SRR12396366_contig_24	100	180	5.76e-90	333	180	100
CP047882.1_cds_GVI52_22900_10	Hypothetical protein	SRR12396366_contig_27	100	2850	0	5264	2856	99
CP047882.1_cds_GVI52_22915_13	IS481 family transposase	SRR12396366_contig_27	100	606	0	1120	606	100
CP047882.1_cds_GVI52_22935_17	Integrase	SRR12396366_contig_27	100	288	9.03e-150	532	288	100
CP047882.1_cds_GVI52_22955_21	site-specific tyrosine recombinase XerC	SRR12396366_contig_27	100	845	0	1561	845	100
CP047882.1_cds_GVI52_22970_24	DUF977 family protein	SRR12396366_contig_27	100	427	0	789	427	100
CP047882.1_cds_GVI52_22985_27	helix-turn-helix domain-containing protein	SRR12396366_contig_27	100	75	4.40e-32	139	75	100
CP047882.1_cds_GVI52_23000_30	IS256 family transposase	SRR12396366_contig_27	100	427	0	789	427	100
CP047882.1_cds_GVI52_23010_32	IS256 family transposase	SRR12396366_contig_27	100	353	0	652	353	100
CP047882.1_cds_GVI52_23015_33	IS256 family transposase	SRR12396366_contig_27	100	974	0	1799	974	100
CP047882.1_cds_GVI52_23045_39	nikA protein	SRR12396366_contig_27	100	333	1.02e-174	616	333	100
CP047882.1_cds_GVI52_23050_40	relaxase NikB	SRR12396366_contig_27	100	911	0	1683	911	100
CP047882.1_cds_GVI52_23055_41	dolichol monophosphate mannose synthase	SRR12396366_contig_27	100	188	2.16e-94	348	188	100
CP047882.1_cds_GVI52_23145_59	3'-5' exonuclease	SRR12396366_contig_27	100	351	0	649	351	100
CP047882.1_cds_GVI52_23150_60	cytoplasmic protein	SRR12396366_contig_27	100	87	1.15e-38	161	87	100
CP047882.1_cds_GVI52_23155_61	helix-turn-helix domain-containing protein	SRR12396366_contig_27	100	716	0	1323	716	100
CP047882.1_cds_QIC59626.1_11	Antitoxin PemI	SRR12396366_contig_27	100	258	3.80e-133	477	258	100
CP047882.1_cds_QIC59627.1_12	Type II toxin-antitoxin system PemK/MazF family toxin	SRR12396366_contig_27	100	333	1.02e-174	616	333	100
CP047882.1_cds_QIC59628.1_14	DEAD/DEAH box helicase	SRR12396366_contig_27	100	2223	0	4106	2223	100
CP047882.1_cds_QIC59629.1_15	ATP-binding protein	SRR12396366_contig_27	100	1317	0	2433	1317	100
CP047882.1_cds_QIC59630.1_16	ATPase	SRR12396366_contig_27	100	2310	0	4266	2310	100
CP047882.1_cds_QIC59631.1_18	IS110 family transposase	SRR12396366_contig_27	100	1026	0	1895	1026	100
CP047882.1_cds_QIC59632.1_19	Hypothetical protein	SRR12396366_contig_27	100	168	2.49e-83	311	168	100
CP047882.1_cds_QIC59633.1_20	IS66 family insertion sequence hypothetical protein	SRR12396366_contig_27	100	330	4.71e-173	610	330	100
CP047882.1_cds_QIC59634.1_23	type II toxin-antitoxin system RelE/ParE family toxin	SRR12396366_contig_27	100	306	9.51e-160	566	306	100
CP047882.1_cds_QIC59635.1_25	hypothetical protein	SRR12396366_contig_27	100	336	2.21e-176	621	336	100
CP047882.1_cds_QIC59636.1_26	PIN domain-containing protein	SRR12396366_contig_27	100	279	8.78e-145	516	279	100
CP047882.1_cds_QIC59637.1_28	DUF1778 domain-containing protein	SRR12396366_contig_27	100	285	4.15e-148	527	285	100
CP047882.1_cds_QIC59638.1_29	GNAT family N-acetyltransferase	SRR12396366_contig_27	100	483	0	893	483	100
CP047882.1_cds_QIC59639.1_31	hemolysin expression modulator Hha	SRR12396366_contig_27	100	210	1.45e-106	388	210	100
CP047882.1_cds_QIC59640.1_34	hypothetical protein	SRR12396366_contig_27	100	243	7.74e-125	449	243	100
CP047882.1_cds_QIC59641.1_35	Rpn family recombination-promoting nuclease/putative transposase	SRR12396366_contig_27	99.896	957	0	1762	957	100
CP047882.1_cds_QIC59642.1_36	hypothetical protein	SRR12396366_contig_27	100	228	1.57e-116	422	228	100
CP047882.1_cds_QIC59643.1_37	helix-turn-helix domain-containing protein	SRR12396366_contig_27	100	252	8.00e-130	466	252	100
CP047882.1_cds_QIC59644.1_38	IS200/IS605 family element transposase accessory protein TnpB	SRR12396366_contig_27	100	1209	0	2233	1209	100
CP047882.1_cds_QIC59645.1_42	transcriptional regulator	SRR12396366_contig_27	100	321	4.60e-168	593	321	100
CP047882.1_cds_QIC59646.1_43	fimbrial protein	SRR12396366_contig_27	100	540	0	998	540	100
CP047882.1_cds_QIC59647.1_44	F4 (K88) fimbrial usher FaeD	SRR12396366_contig_27	99.959	2433	0	4488	2433	100
CP047882.1_cds_QIC59648.1_45	fimbria/pilus periplasmic chaperone	SRR12396366_contig_27	100	786	0	1452	786	100
CP047882.1_cds_QIC59649.1_47	hypothetical protein	SRR12396366_contig_27	100	825	0	1524	825	100
CP047882.1_cds_QIC59650.1_48	F4 (K88) fimbria minor subunit FaeH	SRR12396366_contig_27	100	792	0	1463	792	100
CP047882.1_cds_QIC59651.1_49	fimbrial protein	SRR12396366_contig_27	100	765	0	1413	765	100
CP047882.1_cds_QIC59652.1_50	hypothetical protein	SRR12396366_contig_27	100	591	0	1092	591	100
CP047882.1_cds_QIC59653.1_51	faeA-like family protein	SRR12396366_contig_27	100	213	3.17e-108	394	213	100
CP047882.1_cds_QIC59654.1_52	hypothetical protein	SRR12396366_contig_27	100	162	5.15e-80	300	162	100
CP047882.1_cds_QIC59655.1_53	hypothetical protein	SRR12396366_contig_27	100	849	0	1568	849	100
CP047882.1_cds_QIC59656.1_54	PIN domain-containing protein	SRR12396366_contig_27	100	417	0	771	417	100
CP047882.1_cds_QIC59657.1_55	AbrB/MazE/SpoVT family DNA-binding domain-containing protein	SRR12396366_contig_27	100	231	3.42e-118	427	231	100
CP047882.1_cds_QIC59658.1_56	type II toxin-antitoxin system antitoxin CcdA	SRR12396366_contig_27	100	219	1.51e-111	405	219	100
CP047882.1_cds_QIC59659.1_57	type II toxin-antitoxin system toxin CcdB	SRR12396366_contig_27	100	306	9.51e-160	566	306	100
CP047882.1_cds_QIC59660.1_58	cytoplasmic protein	SRR12396366_contig_27	100	291	1.96e-151	538	291	100
CP047882.1_cds_QIC59661.1_62	fimbrial protein	SRR12396366_contig_27	100	537	0	992	537	100
CP047882.1_cds_QIC59662.1_65	fimbrial protein	SRR12396366_contig_27	100	1050	0	1940	1050	100
CP047882.1_cds_QIC59663.1_66	hypothetical protein	SRR12396366_contig_27	100	330	4.71e-173	610	330	100
CP047882.1_cds_QIC59827.1_22	damage-inducible protein J	SRR12396366_contig_27	100	288	9.03e-150	532	288	100
CP047882.1_cds_QIC59828.1_46	fimbrial protein	SRR12396366_contig_27	100	492	0	909	492	100
CP047882.1_cds_QIC59829.1_63	fimbria/pilus periplasmic chaperone	SRR12396366_contig_27	100	663	0	1225	663	100
CP047882.1_cds_QIC59830.1_64	fimbria/pilus outer membrane usher protein	SRR12396366_contig_27	100	2553	0	4715	2553	100
CP047882.1_cds_GVI52_23680_166	Tn3-like element TnAs1 family transposase	SRR12396366_contig_30	100	1752	0	3236	1752	100
CP047882.1_cds_QIC59711.1_144	class 1 integron integrase IntI1	SRR12396366_contig_30	100	1014	0	1873	1014	100
CP047882.1_cds_QIC59712.1_146	quaternary ammonium compound efflux SMR transporter QacEdelta1	SRR12396366_contig_30	100	348	0	643	348	100
CP047882.1_cds_QIC59713.1_147	sulfonamide-resistant dihydropteroate synthase Sul1	SRR12396366_contig_30	100	840	0	1552	840	100
CP047882.1_cds_QIC59714.1_148	GNAT family N-acetyltransferase	SRR12396366_contig_30	100	501	0	926	501	100
CP047882.1_cds_QIC59715.1_150	IS21-like element IS1326 family transposase	SRR12396366_contig_30	100	1524	0	2815	1524	100
CP047882.1_cds_QIC59716.1_151	AAA family ATPase	SRR12396366_contig_30	100	861	0	1591	861	100
CP047882.1_cds_QIC59717.1_152	DDE-type integrase/transposase/recombinase	SRR12396366_contig_30	100	1716	0	3169	1716	100
CP047882.1_cds_QIC59718.1_153	EAL domain-containing protein	SRR12396366_contig_30	100	708	0	1308	708	100
CP047882.1_cds_QIC59719.1_154	broad-spectrum mercury transporter MerE	SRR12396366_contig_30	100	237	1.63e-121	438	237	100
CP047882.1_cds_QIC59720.1_155	mercury resistance co-regulator MerD	SRR12396366_contig_30	100	363	0	671	363	100
CP047882.1_cds_QIC59721.1_156	mercury(II) reductase	SRR12396366_contig_30	100	1695	0	3131	1695	100
CP047882.1_cds_QIC59722.1_158	mercury resistance system periplasmic binding protein MerP	SRR12396366_contig_30	100	276	4.03e-143	510	276	100
CP047882.1_cds_QIC59723.1_159	mercuric transport protein MerT	SRR12396366_contig_30	100	351	0	649	351	100
CP047882.1_cds_QIC59724.1_160	Hg(II)-responsive transcriptional regulator	SRR12396366_contig_30	100	435	0	804	435	100
CP047882.1_cds_QIC59725.1_161	relaxase	SRR12396366_contig_30	100	243	7.74e-125	449	243	100
CP047882.1_cds_QIC59726.1_163	tetracycline efflux MFS transporter Tet(A)	SRR12396366_contig_30	100	1200	0	2217	1200	100
CP047882.1_cds_QIC59727.1_164	EamA family transporter	SRR12396366_contig_30	100	885	0	1635	885	100
CP047882.1_cds_QIC59728.1_165	isochorismatase family protein	SRR12396366_contig_30	100	393	0	726	393	100
CP047882.1_cds_QIC59729.1_167	hypothetical protein	SRR12396366_contig_30	100	264	1.80e-136	488	264	100
CP047882.1_cds_QIC59730.1_169	transcription termination factor NusG	SRR12396366_contig_30	100	534	0	987	534	100
CP047882.1_cds_QIC59731.1_170	conjugal transfer protein TraC	SRR12396366_contig_30	100	684	0	1264	684	100
CP047882.1_cds_QIC59732.1_171	PilI type IV pilus biogenesis protein	SRR12396366_contig_30	100	255	1.74e-131	472	255	100
CP047882.1_cds_QIC59733.1_172	hypothetical protein	SRR12396366_contig_30	100	261	8.27e-135	483	261	100
CP047882.1_cds_QIC59734.1_173	type IV pilus biogenesis lipoprotein PilL	SRR12396366_contig_30	100	1068	0	1973	1068	100
CP047882.1_cds_QIC59735.1_174	type IV pilus biogenesis protein PilM	SRR12396366_contig_30	100	438	0	809	438	100
CP047882.1_cds_QIC59736.1_175	PilN family type IVB pilus formation outer membrane protein	SRR12396366_contig_30	99.287	1683	0	3042	1683	100
CP047882.1_cds_QIC59737.1_176	type 4b pilus protein Pil02	SRR12396366_contig_30	99.383	1296	0	2350	1296	100
CP047882.1_cds_QIC59738.1_177	type IV pilus biogenesis protein PilP	SRR12396366_contig_30	98.896	453	0	809	453	100
CP047882.1_cds_QIC59739.1_178	ATP-binding protein	SRR12396366_contig_30	98.842	1554	0	2771	1554	100
CP047882.1_cds_QIC59740.1_179	pilus assembly protein PilR	SRR12396366_contig_30	98.343	1086	0	1906	1086	100
CP047882.1_cds_QIC59741.1_180	pilus assembly protein PilX	SRR12396366_contig_30	98.862	615	0	1098	615	100
CP047882.1_cds_QIC59742.1_181	transglycosylase SLT domain-containing protein	SRR12396366_contig_30	99.643	561	0	1026	561	100
CP047882.1_cds_QIC59743.1_182	prepilin peptidase	SRR12396366_contig_30	99.391	657	0	1192	657	100
CP047882.1_cds_QIC59837.1_145	ANT(3'')-Ia family aminoglycoside nucleotidyltransferase AadA1	SRR12396366_contig_30	100	792	0	1463	792	100
CP047882.1_cds_QIC59838.1_149	ATP-binding protein	SRR12396366_contig_30	100	783	0	1447	783	100
CP047882.1_cds_QIC59839.1_157	organomercurial transporter MerC	SRR12396366_contig_30	100	423	0	782	423	100
CP047882.1_cds_QIC59840.1_162	tetracycline resistance transcriptional repressor TetR(A)	SRR12396366_contig_30	100	651	0	1203	651	100
CP047882.1_cds_QIC59841.1_168	conjugal transfer protein TraA	SRR12396366_contig_30	100	237	1.63e-121	438	237	100
CP047882.1_cds_GVI52_22860_2	DDE-type integrase/transposase/recombinase	SRR12396366_contig_33	100	848	0	1567	848	100
CP047882.1_cds_GVI52_22875_5	IS256 family transposase	SRR12396366_contig_33	100	263	6.44e-136	486	263	100
CP047882.1_cds_GVI52_24220_274	Fic family protein	SRR12396366_contig_33	99.907	1077	0	1984	1077	100
CP047882.1_cds_GVI52_24230_276	recombinase family protein	SRR12396366_contig_33	100	641	0	1184	641	100
CP047882.1_cds_GVI52_24235_277	Rpn family recombination-promoting	SRR12396366_contig_33	99.219	512	0	924	512	100
CP047882.1_cds_GVI52_24240_278	transposase	SRR12396366_contig_33	100	1020	0	1884	1020	100
CP047882.1_cds_GVI52_24245_279	IS3 family transposase	SRR12396366_contig_33	100	273	1.85e-141	505	273	100
CP047882.1_cds_GVI52_24250_280	helix-turn-helix domain-containing protein	SRR12396366_contig_33	100	285	4.15e-148	527	285	100
CP047882.1_cds_QIC59619.1_1	repB	SRR12396366_contig_33	100	1011	0	1868	1011	100
CP047882.1_cds_QIC59620.1_3	Hypothetical protein	SRR12396366_contig_33	100	267	3.92e-138	494	267	100
CP047882.1_cds_QIC59621.1_4	Kup potassium transporter	SRR12396366_contig_33	100	1881	0	3474	1881	100
CP047882.1_cds_QIC59622.1_6	Prepilin peptidase	SRR12396366_contig_33	100	759	0	1402	759	100
CP047882.1_cds_QIC59623.1_7	transglycosylase SLT domain-containing protein	SRR12396366_contig_33	100	429	0	793	429	100
CP047882.1_cds_QIC59624.1_8	Hypothetical protein	SRR12396366_contig_33	100	469	0	867	498	94
CP047882.1_cds_QIC59823.1_275	DNA repair protein RadC	SRR12396366_contig_33	100	513	0	948	513	100
CP047882.1_cds_QIC59824.1_281	transposase	SRR12396366_contig_33	100	159	2.34e-78	294	159	100
CP047882.1_cds_QIC59825.1_282	ParB/RepB/Spo0J family plasmid partition	SRR12396366_contig_33	100	960	0	1773	960	100
CP047882.1_cds_QIC59826.1_283	plasmid-partitioning protein SopA	SRR12396366_contig_33	100	1167	0	2156	1167	100
CP047882.1_cds_QIC59846.1_273	MFS transporter	SRR12396366_contig_33	99.918	1221	0	2250	1221	100
CP047882.1_cds_GVI52_23185_67	IS110 family transposase	SRR12396366_contig_35	100	257	1.36e-132	475	257	100
CP047882.1_cds_GVI52_23190_68	IS3 family transposase	SRR12396366_contig_35	100	261	8.27e-135	483	261	100
CP047882.1_cds_GVI52_23195_69	group II intron reverse transcriptase/maturase	SRR12396366_contig_35	100	1176	0	2172	1176	100
CP047882.1_cds_GVI52_23200_70	transposase	SRR12396366_contig_35	100	611	0	1129	611	100
CP047882.1_cds_GVI52_23210_72	IS3 family transposase	SRR12396366_contig_35	100	395	0	730	395	100
CP047882.1_cds_GVI52_23240_78	IS4 family transposase	SRR12396366_contig_35	100	1193	0	2204	1193	100
CP047882.1_cds_QIC59664.1_73	CaiF/GrlA family transcriptional regulator	SRR12396366_contig_35	100	426	0	787	426	100
CP047882.1_cds_QIC59665.1_74	transcriptional regulator	SRR12396366_contig_35	99.861	720	0	1325	720	100
CP047882.1_cds_QIC59666.1_75	hypothetical protein	SRR12396366_contig_35	100	561	0	1037	561	100
CP047882.1_cds_QIC59667.1_76	HlyD family efflux transporter periplasmic adaptor subunit	SRR12396366_contig_35	100	1251	0	2311	1251	100
CP047882.1_cds_QIC59668.1_77	ATP-binding cassette domain-containing protein	SRR12396366_contig_35	99.952	2103	0	3879	2103	100
CP047882.1_cds_QIC59669.1_79	hypothetical protein	SRR12396366_contig_35	100	162	5.15e-80	300	162	100
CP047882.1_cds_QIC59670.1_80	hypothetical protein	SRR12396366_contig_35	100	363	0	671	363	100
CP047882.1_cds_QIC59671.1_81	CaiF/GrlA family transcriptional regulator	SRR12396366_contig_35	100	438	0	809	438	100
CP047882.1_cds_QIC59672.1_82	hypothetical protein	SRR12396366_contig_35	99.583	480	0	874	480	100
CP047882.1_cds_QIC59831.1_71	helix-turn-helix domain-containing protein	SRR12396366_contig_35	100	72	1.93e-30	134	72	100
CP047882.1_cds_GVI52_23540_138	hypothetical protein	SRR12396366_contig_36	100	529	0	977	529	100
CP047882.1_cds_GVI52_24235_277	Rpn family recombination-promoting	SRR12396366_contig_36	91.228	513	0	697	512	100
CP047882.1_cds_QIC59705.1_133	Rpn family recombination-promoting nuclease/putative transposase	SRR12396366_contig_36	100	978	0	1807	978	100
CP047882.1_cds_QIC59706.1_134	arginine/agmatine antiporter	SRR12396366_contig_36	100	1338	0	2471	1338	100
CP047882.1_cds_QIC59707.1_135	dicarboxylate transporter/tellurite-resistance protein TehA	SRR12396366_contig_36	100	1074	0	1984	1074	100
CP047882.1_cds_QIC59708.1_136	arginine decarboxylase	SRR12396366_contig_36	99.956	2268	0	4183	2268	100
CP047882.1_cds_QIC59709.1_137	helix-turn-helix domain-containing protein	SRR12396366_contig_36	100	309	2.07e-161	571	309	100
CP047882.1_cds_QIC59836.1_139	3'-5' exonuclease	SRR12396366_contig_36	100	710	0	1312	792	90
CP047882.1_cds_QIC59813.1_260	proQ/FINO family protein	SRR12396366_contig_40	95.704	582	0	937	618	94
CP047882.1_cds_GVI52_23015_33	IS256 family transposase	SRR12396366_contig_5	83.249	985	0	883	974	99
CP047882.1_cds_GVI52_23290_88	IS256 family transposase	SRR12396366_contig_5	89.928	834	0	1075	908	92
CP047882.1_cds_GVI52_23310_92	IS256 family transposase	SRR12396366_contig_5	92.929	297	9.74e-120	433	297	100
CP047882.1_cds_QIC59625.1_9	IS630 family transposase	SRR12396366_contig_53	100	1038	0	1917	1038	100
CP047882.1_cds_QIC59704.1_132	IS630 family transposase	SRR12396366_contig_53	100	1038	0	1917	1038	100
CP047882.1_cds_QIC59682.1_98	transporter	SRR12396366_contig_6	95.304	1299	0	2061	1299	100
CP047882.1_cds_QIC59710.1_143	IS6-like element IS26 family transposase	SRR12396366_contig_60	100	705	0	1303	705	100
CP047882.1_cds_QIC59814.1_262	IS6-like element IS26 family transposase	SRR12396366_contig_60	100	705	0	1303	705	100
CP047882.1_cds_QIC59822.1_272	IS6 family transposase	SRR12396366_contig_60	100	640	0	1182	666	96
CP047882.1_cds_QIC59706.1_134	arginine/agmatine antiporter	SRR12396366_contig_7	80.277	1298	0	979	1338	97
CP047882.1_cds_QIC59675.1_85	IS3 family transposase	SRR12396366_contig_8	97.639	1101	0	1888	1101	100	69.6113	TRUE
CP047882.1_cds_GVI52_23015_33	IS256 family transposase	SRR12396369_contig_1	83.249	985	0	883	974	99
CP047882.1_cds_GVI52_23290_88	IS256 family transposase	SRR12396369_contig_1	89.928	834	0	1075	908	92
CP047882.1_cds_GVI52_23310_92	IS256 family transposase	SRR12396369_contig_1	92.929	297	9.74e-120	433	297	100
CP047882.1_cds_GVI52_23970_224	DUF1472 domain-containing protein	SRR12396369_contig_18	99.029	309	2.08e-156	555	309	100
CP047882.1_cds_GVI52_23970_224	DUF1472 domain-containing protein	SRR12396369_contig_18	97.087	309	2.11e-146	521	309	100
CP047882.1_cds_GVI52_23980_226	plasmid SOS inhibition protein A	SRR12396369_contig_18	100	462	0	854	462	100
CP047882.1_cds_GVI52_24045_239	hypothetical protein	SRR12396369_contig_18	97.125	800	0	1347	810	99
CP047882.1_cds_GVI52_24065_243	hypothetical protein	SRR12396369_contig_18	99.016	305	1.23e-153	545	305	99
CP047882.1_cds_QIC59656.1_54	PIN domain-containing protein	SRR12396369_contig_18	86.34	388	3.04e-116	422	417	93
CP047882.1_cds_QIC59657.1_55	AbrB/MazE/SpoVT family DNA-binding domain-containing protein	SRR12396369_contig_18	87.446	231	7.90e-70	267	231	100
CP047882.1_cds_QIC59745.1_185	conjugal transfer protein TraE	SRR12396369_contig_18	99.394	825	0	1496	825	100
CP047882.1_cds_QIC59746.1_186	conjugal transfer protein TraF	SRR12396369_contig_18	99.751	1203	0	2206	1203	100
CP047882.1_cds_QIC59747.1_187	lipopolysaccharide core heptose(II)-phosphate phosphatase	SRR12396369_contig_18	99.316	585	0	1059	585	100
CP047882.1_cds_QIC59748.1_188	IncI1-type conjugal transfer lipoprotein TraH	SRR12396369_contig_18	100	459	0	848	459	100
CP047882.1_cds_QIC59749.1_189	IncI1-type conjugal transfer lipoprotein TraI	SRR12396369_contig_18	99.756	819	0	1502	819	100
CP047882.1_cds_QIC59750.1_190	plasmid transfer ATPase TraJ	SRR12396369_contig_18	99.391	1149	0	2084	1149	100
CP047882.1_cds_QIC59751.1_191	conjugal transfer protein	SRR12396369_contig_18	99.656	291	9.13e-150	532	291	100
CP047882.1_cds_QIC59752.1_192	DUF1669 domain-containing protein	SRR12396369_contig_18	99.457	552	0	1003	552	100
CP047882.1_cds_QIC59753.1_194	conjugal transfer protein	SRR12396369_contig_18	100	348	0	643	348	100
CP047882.1_cds_QIC59754.1_195	conjugal transfer protein TraM	SRR12396369_contig_18	100	693	0	1280	693	100
CP047882.1_cds_QIC59755.1_196	IncI1-type conjugal transfer protein TraN	SRR12396369_contig_18	99.695	984	0	1801	984	100
CP047882.1_cds_QIC59756.1_197	conjugal transfer protein TraO	SRR12396369_contig_18	99.845	1290	0	2372	1290	100
CP047882.1_cds_QIC59757.1_198	IncI1-type conjugal transfer protein TraP	SRR12396369_contig_18	99.858	705	0	1297	705	100
CP047882.1_cds_QIC59758.1_199	conjugal transfer protein TraQ	SRR12396369_contig_18	100	528	0	976	528	100
CP047882.1_cds_QIC59759.1_200	IncI1-type conjugal transfer protein TraR	SRR12396369_contig_18	99.753	405	0	743	405	100
CP047882.1_cds_QIC59760.1_201	putative conjugal transfer protein TraS	SRR12396369_contig_18	100	189	6.06e-95	350	189	100
CP047882.1_cds_QIC59761.1_202	IncI1-type conjugal transfer protein TraT	SRR12396369_contig_18	99.001	801	0	1435	801	100
CP047882.1_cds_QIC59762.1_203	IncI1-type conjugal transfer protein TraU	SRR12396369_contig_18	99.507	3045	0	5541	3045	100
CP047882.1_cds_QIC59763.1_204	IncI1-type conjugal transfer protein TraV	SRR12396369_contig_18	99.35	615	0	1114	615	100
CP047882.1_cds_QIC59764.1_205	IncI1-type conjugal transfer protein TraW	SRR12396369_contig_18	99.667	1203	0	2200	1203	100
CP047882.1_cds_QIC59765.1_206	IncI1-type conjugal transfer protein TraX	SRR12396369_contig_18	99.487	585	0	1064	585	100
CP047882.1_cds_QIC59768.1_209	HEAT repeat domain-containing protein	SRR12396369_contig_18	100	210	1.45e-106	388	210	100
CP047882.1_cds_QIC59770.1_211	IncI1-type conjugal transfer protein TrbA	SRR12396369_contig_18	99.09	1209	0	2172	1209	100
CP047882.1_cds_QIC59771.1_212	IncI1-type conjugal transfer protein TrbB	SRR12396369_contig_18	99.066	1071	0	1923	1071	100
CP047882.1_cds_QIC59772.1_213	conjugal transfer protein TrbC	SRR12396369_contig_18	99.782	2292	0	4205	2292	100
CP047882.1_cds_QIC59773.1_214	IncI1-type relaxase NikB	SRR12396369_contig_18	99.074	2700	0	4848	2700	100
CP047882.1_cds_QIC59774.1_215	IncI1-type relaxosome accessory protein NikA	SRR12396369_contig_18	100	333	1.02e-174	616	333	100
CP047882.1_cds_QIC59775.1_216	Molybdopterin-guanine dinucleotide biosynthesis protein MobC	SRR12396369_contig_18	99.405	336	4.78e-173	610	336	100
CP047882.1_cds_QIC59776.1_217	DUF4942 domain-containing protein	SRR12396369_contig_18	97.88	849	0	1469	849	100
CP047882.1_cds_QIC59777.1_218	XRE family transcriptional regulator	SRR12396369_contig_18	98.016	252	1.74e-121	438	252	100
CP047882.1_cds_QIC59778.1_219	hypothetical protein	SRR12396369_contig_18	85.135	222	1.46e-51	206	198	100
CP047882.1_cds_QIC59779.1_220	Rpn family recombination-promoting nuclease/putative transposase	SRR12396369_contig_18	98.798	915	0	1629	915	100
CP047882.1_cds_QIC59780.1_221	hypothetical protein	SRR12396369_contig_18	99.625	267	1.82e-136	488	267	100
CP047882.1_cds_QIC59781.1_222	post-segregation killing protein PndC	SRR12396369_contig_18	100	435	0	804	435	100
CP047882.1_cds_QIC59782.1_223	antirestriction protein ArdA	SRR12396369_contig_18	99.202	501	0	904	501	100
CP047882.1_cds_QIC59783.1_225	hypothetical protein	SRR12396369_contig_18	99.497	597	0	1086	597	100
CP047882.1_cds_QIC59787.1_231	ParB/RepB/Spo0J family partition protein	SRR12396369_contig_18	93.874	1959	0	2953	1959	100
CP047882.1_cds_QIC59788.1_232	DUF905 domain-containing protein	SRR12396369_contig_18	89.03	237	1.71e-76	289	234	100
CP047882.1_cds_QIC59789.1_233	single-stranded DNA-binding protein	SRR12396369_contig_18	99.242	528	0	953	528	100
CP047882.1_cds_QIC59790.1_234	hypothetical protein	SRR12396369_contig_18	98.408	314	2.75e-155	551	315	99
CP047882.1_cds_QIC59791.1_235	hypothetical protein	SRR12396369_contig_18	94.792	192	6.30e-80	300	192	100
CP047882.1_cds_QIC59792.1_236	DUF1380 domain-containing protein	SRR12396369_contig_18	96.462	424	0	699	423	100
CP047882.1_cds_QIC59793.1_237	antirestriction protein	SRR12396369_contig_18	98.592	426	0	754	426	100
CP047882.1_cds_QIC59794.1_238	DUF1472 domain-containing protein	SRR12396369_contig_18	98.08	573	0	998	573	100
CP047882.1_cds_QIC59795.1_240	DUF1380 domain-containing protein	SRR12396369_contig_18	91.724	435	2.94e-171	604	435	100
CP047882.1_cds_QIC59797.1_242	DNA methylase	SRR12396369_contig_18	93.149	686	0	1003	684	100
CP047882.1_cds_QIC59798.1_245	protein ImpC	SRR12396369_contig_18	100	249	3.67e-128	460	249	100
CP047882.1_cds_QIC59799.1_246	translesion error-prone DNA polymerase V autoproteolytic subunit	SRR12396369_contig_18	100	438	0	809	438	100
CP047882.1_cds_QIC59800.1_247	translesion error-prone DNA polymerase V subunit UmuC	SRR12396369_contig_18	99.179	1218	0	2194	1275	96
CP047882.1_cds_QIC59805.1_252	tyrosine-type recombinase/integrase	SRR12396369_contig_18	92.138	725	0	1022	780	93
CP047882.1_cds_QIC59810.1_257	hypothetical protein	SRR12396369_contig_18	96.899	258	8.34e-120	433	258	100
CP047882.1_cds_QIC59811.1_258	hypothetical protein	SRR12396369_contig_18	96.447	591	0	976	591	100
CP047882.1_cds_QIC59812.1_259	AAA family ATPase	SRR12396369_contig_18	97.047	1558	0	2621	1557	100
CP047882.1_cds_QIC59813.1_260	proQ/FINO family protein	SRR12396369_contig_18	95.955	618	0	1003	618	100
CP047882.1_cds_QIC59842.1_193	DNA primase	SRR12396369_contig_18	95.78	3768	0	6078	3768	100
CP047882.1_cds_QIC59843.1_230	conjugation system SOS inhibitor PsiB	SRR12396369_contig_18	98.391	435	0	765	435	100
CP047882.1_cds_QIC59844.1_244	DUF1281 domain-containing protein	SRR12396369_contig_18	93.031	904	0	1319	903	100
CP047882.1_cds_QIC59675.1_85	IS3 family transposase	SRR12396369_contig_2	97.639	1101	0	1888	1101	100
CP047882.1_cds_GVI52_22900_10	Hypothetical protein	SRR12396369_contig_21	100	2850	0	5264	2856	99
CP047882.1_cds_GVI52_22915_13	IS481 family transposase	SRR12396369_contig_21	100	606	0	1120	606	100
CP047882.1_cds_GVI52_22935_17	Integrase	SRR12396369_contig_21	100	288	9.03e-150	532	288	100
CP047882.1_cds_GVI52_22955_21	site-specific tyrosine recombinase XerC	SRR12396369_contig_21	100	845	0	1561	845	100
CP047882.1_cds_GVI52_22970_24	DUF977 family protein	SRR12396369_contig_21	100	427	0	789	427	100
CP047882.1_cds_GVI52_22985_27	helix-turn-helix domain-containing protein	SRR12396369_contig_21	100	75	4.40e-32	139	75	100
CP047882.1_cds_GVI52_23000_30	IS256 family transposase	SRR12396369_contig_21	100	427	0	789	427	100
CP047882.1_cds_GVI52_23010_32	IS256 family transposase	SRR12396369_contig_21	100	353	0	652	353	100
CP047882.1_cds_GVI52_23015_33	IS256 family transposase	SRR12396369_contig_21	100	974	0	1799	974	100
CP047882.1_cds_GVI52_23045_39	nikA protein	SRR12396369_contig_21	100	333	1.02e-174	616	333	100
CP047882.1_cds_GVI52_23050_40	relaxase NikB	SRR12396369_contig_21	99.89	911	0	1677	911	100
CP047882.1_cds_GVI52_23055_41	dolichol monophosphate mannose synthase	SRR12396369_contig_21	100	188	2.16e-94	348	188	100
CP047882.1_cds_GVI52_23145_59	3'-5' exonuclease	SRR12396369_contig_21	100	351	0	649	351	100
CP047882.1_cds_GVI52_23150_60	cytoplasmic protein	SRR12396369_contig_21	100	87	1.15e-38	161	87	100
CP047882.1_cds_GVI52_23155_61	helix-turn-helix domain-containing protein	SRR12396369_contig_21	100	716	0	1323	716	100
CP047882.1_cds_GVI52_23185_67	IS110 family transposase	SRR12396369_contig_21	100	257	1.36e-132	475	257	100
CP047882.1_cds_GVI52_23190_68	IS3 family transposase	SRR12396369_contig_21	100	261	8.27e-135	483	261	100
CP047882.1_cds_GVI52_23195_69	group II intron reverse transcriptase/maturase	SRR12396369_contig_21	100	1176	0	2172	1176	100
CP047882.1_cds_GVI52_23200_70	transposase	SRR12396369_contig_21	100	611	0	1129	611	100
CP047882.1_cds_GVI52_23210_72	IS3 family transposase	SRR12396369_contig_21	100	395	0	730	395	100
CP047882.1_cds_GVI52_23240_78	IS4 family transposase	SRR12396369_contig_21	100	1193	0	2204	1193	100
CP047882.1_cds_QIC59626.1_11	Antitoxin PemI	SRR12396369_contig_21	100	258	3.80e-133	477	258	100
CP047882.1_cds_QIC59627.1_12	Type II toxin-antitoxin system PemK/MazF family toxin	SRR12396369_contig_21	100	333	1.02e-174	616	333	100
CP047882.1_cds_QIC59628.1_14	DEAD/DEAH box helicase	SRR12396369_contig_21	100	2223	0	4106	2223	100
CP047882.1_cds_QIC59629.1_15	ATP-binding protein	SRR12396369_contig_21	100	1317	0	2433	1317	100
CP047882.1_cds_QIC59630.1_16	ATPase	SRR12396369_contig_21	100	2310	0	4266	2310	100
CP047882.1_cds_QIC59631.1_18	IS110 family transposase	SRR12396369_contig_21	100	1026	0	1895	1026	100
CP047882.1_cds_QIC59632.1_19	Hypothetical protein	SRR12396369_contig_21	100	168	2.49e-83	311	168	100
CP047882.1_cds_QIC59633.1_20	IS66 family insertion sequence hypothetical protein	SRR12396369_contig_21	100	330	4.71e-173	610	330	100
CP047882.1_cds_QIC59634.1_23	type II toxin-antitoxin system RelE/ParE family toxin	SRR12396369_contig_21	100	306	9.51e-160	566	306	100
CP047882.1_cds_QIC59635.1_25	hypothetical protein	SRR12396369_contig_21	100	336	2.21e-176	621	336	100
CP047882.1_cds_QIC59636.1_26	PIN domain-containing protein	SRR12396369_contig_21	100	279	8.78e-145	516	279	100
CP047882.1_cds_QIC59637.1_28	DUF1778 domain-containing protein	SRR12396369_contig_21	100	285	4.15e-148	527	285	100
CP047882.1_cds_QIC59638.1_29	GNAT family N-acetyltransferase	SRR12396369_contig_21	100	483	0	893	483	100
CP047882.1_cds_QIC59639.1_31	hemolysin expression modulator Hha	SRR12396369_contig_21	100	210	1.45e-106	388	210	100
CP047882.1_cds_QIC59640.1_34	hypothetical protein	SRR12396369_contig_21	100	243	7.74e-125	449	243	100
CP047882.1_cds_QIC59641.1_35	Rpn family recombination-promoting nuclease/putative transposase	SRR12396369_contig_21	99.896	957	0	1762	957	100
CP047882.1_cds_QIC59642.1_36	hypothetical protein	SRR12396369_contig_21	100	228	1.57e-116	422	228	100
CP047882.1_cds_QIC59643.1_37	helix-turn-helix domain-containing protein	SRR12396369_contig_21	100	252	8.00e-130	466	252	100
CP047882.1_cds_QIC59644.1_38	IS200/IS605 family element transposase accessory protein TnpB	SRR12396369_contig_21	99.917	1209	0	2228	1209	100
CP047882.1_cds_QIC59645.1_42	transcriptional regulator	SRR12396369_contig_21	100	321	4.60e-168	593	321	100
CP047882.1_cds_QIC59646.1_43	fimbrial protein	SRR12396369_contig_21	100	540	0	998	540	100
CP047882.1_cds_QIC59647.1_44	F4 (K88) fimbrial usher FaeD	SRR12396369_contig_21	99.959	2433	0	4488	2433	100
CP047882.1_cds_QIC59648.1_45	fimbria/pilus periplasmic chaperone	SRR12396369_contig_21	100	786	0	1452	786	100
CP047882.1_cds_QIC59649.1_47	hypothetical protein	SRR12396369_contig_21	100	825	0	1524	825	100
CP047882.1_cds_QIC59650.1_48	F4 (K88) fimbria minor subunit FaeH	SRR12396369_contig_21	100	792	0	1463	792	100
CP047882.1_cds_QIC59651.1_49	fimbrial protein	SRR12396369_contig_21	100	765	0	1413	765	100
CP047882.1_cds_QIC59652.1_50	hypothetical protein	SRR12396369_contig_21	100	591	0	1092	591	100
CP047882.1_cds_QIC59653.1_51	faeA-like family protein	SRR12396369_contig_21	100	213	3.17e-108	394	213	100
CP047882.1_cds_QIC59654.1_52	hypothetical protein	SRR12396369_contig_21	100	162	5.15e-80	300	162	100
CP047882.1_cds_QIC59655.1_53	hypothetical protein	SRR12396369_contig_21	100	849	0	1568	849	100
CP047882.1_cds_QIC59656.1_54	PIN domain-containing protein	SRR12396369_contig_21	100	417	0	771	417	100
CP047882.1_cds_QIC59657.1_55	AbrB/MazE/SpoVT family DNA-binding domain-containing protein	SRR12396369_contig_21	100	231	3.42e-118	427	231	100
CP047882.1_cds_QIC59658.1_56	type II toxin-antitoxin system antitoxin CcdA	SRR12396369_contig_21	100	219	1.51e-111	405	219	100
CP047882.1_cds_QIC59659.1_57	type II toxin-antitoxin system toxin CcdB	SRR12396369_contig_21	100	306	9.51e-160	566	306	100
CP047882.1_cds_QIC59660.1_58	cytoplasmic protein	SRR12396369_contig_21	100	291	1.96e-151	538	291	100
CP047882.1_cds_QIC59661.1_62	fimbrial protein	SRR12396369_contig_21	100	537	0	992	537	100
CP047882.1_cds_QIC59662.1_65	fimbrial protein	SRR12396369_contig_21	100	1050	0	1940	1050	100
CP047882.1_cds_QIC59663.1_66	hypothetical protein	SRR12396369_contig_21	100	330	4.71e-173	610	330	100
CP047882.1_cds_QIC59664.1_73	CaiF/GrlA family transcriptional regulator	SRR12396369_contig_21	100	426	0	787	426	100
CP047882.1_cds_QIC59665.1_74	transcriptional regulator	SRR12396369_contig_21	99.861	720	0	1325	720	100
CP047882.1_cds_QIC59666.1_75	hypothetical protein	SRR12396369_contig_21	100	561	0	1037	561	100
CP047882.1_cds_QIC59667.1_76	HlyD family efflux transporter periplasmic adaptor subunit	SRR12396369_contig_21	100	1251	0	2311	1251	100
CP047882.1_cds_QIC59668.1_77	ATP-binding cassette domain-containing protein	SRR12396369_contig_21	100	2103	0	3884	2103	100
CP047882.1_cds_QIC59669.1_79	hypothetical protein	SRR12396369_contig_21	100	162	5.15e-80	300	162	100
CP047882.1_cds_QIC59670.1_80	hypothetical protein	SRR12396369_contig_21	100	363	0	671	363	100
CP047882.1_cds_QIC59671.1_81	CaiF/GrlA family transcriptional regulator	SRR12396369_contig_21	100	438	0	809	438	100
CP047882.1_cds_QIC59672.1_82	hypothetical protein	SRR12396369_contig_21	99.583	480	0	874	480	100
CP047882.1_cds_QIC59827.1_22	damage-inducible protein J	SRR12396369_contig_21	100	288	9.03e-150	532	288	100
CP047882.1_cds_QIC59828.1_46	fimbrial protein	SRR12396369_contig_21	100	492	0	909	492	100
CP047882.1_cds_QIC59829.1_63	fimbria/pilus periplasmic chaperone	SRR12396369_contig_21	100	663	0	1225	663	100
CP047882.1_cds_QIC59830.1_64	fimbria/pilus outer membrane usher protein	SRR12396369_contig_21	100	2553	0	4715	2553	100
CP047882.1_cds_QIC59831.1_71	helix-turn-helix domain-containing protein	SRR12396369_contig_21	100	72	1.93e-30	134	72	100
CP047882.1_cds_GVI52_23435_117	NAD(P)-dependent oxidoreductase	SRR12396369_contig_27	100	90	2.59e-40	167	90	100
CP047882.1_cds_GVI52_23450_120	IS256 family transposase	SRR12396369_contig_27	100	138	9.39e-67	255	138	100
CP047882.1_cds_GVI52_23465_123	transposase	SRR12396369_contig_27	100	105	1.46e-48	195	105	100
CP047882.1_cds_GVI52_23470_124	tyrosine-type recombinase/integrase	SRR12396369_contig_27	100	609	0	1125	609	100
CP047882.1_cds_GVI52_23480_126	IS110 family transposase	SRR12396369_contig_27	100	192	1.33e-96	355	192	100
CP047882.1_cds_GVI52_23485_127	IS3 family transposase	SRR12396369_contig_27	100	414	0	765	414	100
CP047882.1_cds_GVI52_23490_128	pilus assembly protein	SRR12396369_contig_27	100	105	1.46e-48	195	105	100
CP047882.1_cds_GVI52_23495_129	hypothetical protein	SRR12396369_contig_27	100	188	2.16e-94	348	188	100
CP047882.1_cds_QIC59684.1_101	hypothetical protein	SRR12396369_contig_27	100	258	3.80e-133	477	258	100
CP047882.1_cds_QIC59685.1_102	N-acetylmuramoyl-L-alanine amidase	SRR12396369_contig_27	100	789	0	1458	789	100
CP047882.1_cds_QIC59686.1_103	siderophore yersiniabactin receptor FyuA	SRR12396369_contig_27	100	2022	0	3735	2022	100
CP047882.1_cds_QIC59687.1_104	yersiniabactin biosynthesis salycil-AMP ligase YbtE	SRR12396369_contig_27	100	1578	0	2915	1578	100
CP047882.1_cds_QIC59688.1_105	yersiniabactin biosynthesis thioesterase YbtT	SRR12396369_contig_27	100	804	0	1485	804	100
CP047882.1_cds_QIC59689.1_106	yersiniabactin biosynthesis oxidoreductase YbtU	SRR12396369_contig_27	100	1101	0	2034	1101	100
CP047882.1_cds_QIC59690.1_107	yersiniabactin polyketide synthase HMWP1	SRR12396369_contig_27	99.989	9498	0	17535	9498	100
CP047882.1_cds_QIC59691.1_108	yersiniabactin non-ribosomal peptide synthetase HMWP2	SRR12396369_contig_27	100	6108	0	11280	6108	100
CP047882.1_cds_QIC59692.1_109	yersiniabactin transcriptional regulator YbtA	SRR12396369_contig_27	100	960	0	1773	960	100
CP047882.1_cds_QIC59693.1_110	yersiniabactin ABC transporter ATP-binding/permease protein YbtP	SRR12396369_contig_27	100	1803	0	3330	1803	100
CP047882.1_cds_QIC59694.1_111	yersiniabactin ABC transporter ATP-binding/permease protein YbtQ	SRR12396369_contig_27	100	1803	0	3330	1803	100
CP047882.1_cds_QIC59695.1_112	yersiniabactin-associated zinc MFS transporter YbtX	SRR12396369_contig_27	100	1281	0	2366	1281	100
CP047882.1_cds_QIC59696.1_113	yersiniabactin biosynthesis salicylate synthase YbtS	SRR12396369_contig_27	100	1332	0	2460	1332	100
CP047882.1_cds_QIC59697.1_114	hypothetical protein	SRR12396369_contig_27	100	300	2.01e-156	555	300	100
CP047882.1_cds_QIC59698.1_115	PhoPQ-regulated protein	SRR12396369_contig_27	100	1488	0	2748	1488	100
CP047882.1_cds_QIC59699.1_116	alpha/beta fold hydrolase	SRR12396369_contig_27	100	861	0	1591	861	100
CP047882.1_cds_QIC59700.1_119	tyrosine-type recombinase/integrase	SRR12396369_contig_27	100	1014	0	1873	1014	100
CP047882.1_cds_QIC59701.1_122	hypothetical protein	SRR12396369_contig_27	100	168	2.49e-83	311	168	100
CP047882.1_cds_QIC59702.1_130	MFS transporter	SRR12396369_contig_27	100	1389	0	2566	1389	100
CP047882.1_cds_QIC59703.1_131	NirD/YgiW/YdeI family stress tolerance protein	SRR12396369_contig_27	100	369	0	682	369	100
CP047882.1_cds_QIC59833.1_118	hypothetical protein	SRR12396369_contig_27	100	291	1.96e-151	538	291	100
CP047882.1_cds_QIC59834.1_121	hypothetical protein	SRR12396369_contig_27	100	129	8.70e-62	239	129	100
CP047882.1_cds_QIC59835.1_125	Par-like protein	SRR12396369_contig_27	100	180	5.76e-90	333	180	100
CP047882.1_cds_GVI52_23680_166	Tn3-like element TnAs1 family transposase	SRR12396369_contig_28	100	1752	0	3236	1752	100
CP047882.1_cds_QIC59711.1_144	class 1 integron integrase IntI1	SRR12396369_contig_28	100	1014	0	1873	1014	100
CP047882.1_cds_QIC59712.1_146	quaternary ammonium compound efflux SMR transporter QacEdelta1	SRR12396369_contig_28	100	348	0	643	348	100
CP047882.1_cds_QIC59713.1_147	sulfonamide-resistant dihydropteroate synthase Sul1	SRR12396369_contig_28	100	840	0	1552	840	100
CP047882.1_cds_QIC59714.1_148	GNAT family N-acetyltransferase	SRR12396369_contig_28	100	501	0	926	501	100
CP047882.1_cds_QIC59715.1_150	IS21-like element IS1326 family transposase	SRR12396369_contig_28	100	1524	0	2815	1524	100
CP047882.1_cds_QIC59716.1_151	AAA family ATPase	SRR12396369_contig_28	100	861	0	1591	861	100
CP047882.1_cds_QIC59717.1_152	DDE-type integrase/transposase/recombinase	SRR12396369_contig_28	100	1716	0	3169	1716	100
CP047882.1_cds_QIC59718.1_153	EAL domain-containing protein	SRR12396369_contig_28	100	708	0	1308	708	100
CP047882.1_cds_QIC59719.1_154	broad-spectrum mercury transporter MerE	SRR12396369_contig_28	100	237	1.63e-121	438	237	100
CP047882.1_cds_QIC59720.1_155	mercury resistance co-regulator MerD	SRR12396369_contig_28	100	363	0	671	363	100
CP047882.1_cds_QIC59721.1_156	mercury(II) reductase	SRR12396369_contig_28	100	1695	0	3131	1695	100
CP047882.1_cds_QIC59722.1_158	mercury resistance system periplasmic binding protein MerP	SRR12396369_contig_28	100	276	4.03e-143	510	276	100
CP047882.1_cds_QIC59723.1_159	mercuric transport protein MerT	SRR12396369_contig_28	100	351	0	649	351	100
CP047882.1_cds_QIC59724.1_160	Hg(II)-responsive transcriptional regulator	SRR12396369_contig_28	100	435	0	804	435	100
CP047882.1_cds_QIC59725.1_161	relaxase	SRR12396369_contig_28	100	243	7.74e-125	449	243	100
CP047882.1_cds_QIC59726.1_163	tetracycline efflux MFS transporter Tet(A)	SRR12396369_contig_28	100	1200	0	2217	1200	100
CP047882.1_cds_QIC59727.1_164	EamA family transporter	SRR12396369_contig_28	100	885	0	1635	885	100
CP047882.1_cds_QIC59728.1_165	isochorismatase family protein	SRR12396369_contig_28	100	393	0	726	393	100
CP047882.1_cds_QIC59729.1_167	hypothetical protein	SRR12396369_contig_28	100	264	1.80e-136	488	264	100
CP047882.1_cds_QIC59730.1_169	transcription termination factor NusG	SRR12396369_contig_28	100	534	0	987	534	100
CP047882.1_cds_QIC59731.1_170	conjugal transfer protein TraC	SRR12396369_contig_28	100	684	0	1264	684	100
CP047882.1_cds_QIC59732.1_171	PilI type IV pilus biogenesis protein	SRR12396369_contig_28	100	255	1.74e-131	472	255	100
CP047882.1_cds_QIC59733.1_172	hypothetical protein	SRR12396369_contig_28	100	261	8.27e-135	483	261	100
CP047882.1_cds_QIC59734.1_173	type IV pilus biogenesis lipoprotein PilL	SRR12396369_contig_28	100	1068	0	1973	1068	100
CP047882.1_cds_QIC59735.1_174	type IV pilus biogenesis protein PilM	SRR12396369_contig_28	100	438	0	809	438	100
CP047882.1_cds_QIC59736.1_175	PilN family type IVB pilus formation outer membrane protein	SRR12396369_contig_28	99.287	1683	0	3042	1683	100
CP047882.1_cds_QIC59737.1_176	type 4b pilus protein Pil02	SRR12396369_contig_28	99.383	1296	0	2350	1296	100
CP047882.1_cds_QIC59738.1_177	type IV pilus biogenesis protein PilP	SRR12396369_contig_28	98.896	453	0	809	453	100
CP047882.1_cds_QIC59739.1_178	ATP-binding protein	SRR12396369_contig_28	98.842	1554	0	2771	1554	100
CP047882.1_cds_QIC59740.1_179	pilus assembly protein PilR	SRR12396369_contig_28	98.343	1086	0	1906	1086	100
CP047882.1_cds_QIC59741.1_180	pilus assembly protein PilX	SRR12396369_contig_28	98.862	615	0	1098	615	100
CP047882.1_cds_QIC59742.1_181	transglycosylase SLT domain-containing protein	SRR12396369_contig_28	99.643	561	0	1026	561	100
CP047882.1_cds_QIC59743.1_182	prepilin peptidase	SRR12396369_contig_28	99.391	657	0	1192	657	100
CP047882.1_cds_QIC59837.1_145	ANT(3'')-Ia family aminoglycoside nucleotidyltransferase AadA1	SRR12396369_contig_28	100	792	0	1463	792	100
CP047882.1_cds_QIC59838.1_149	ATP-binding protein	SRR12396369_contig_28	100	783	0	1447	783	100
CP047882.1_cds_QIC59839.1_157	organomercurial transporter MerC	SRR12396369_contig_28	100	423	0	782	423	100
CP047882.1_cds_QIC59840.1_162	tetracycline resistance transcriptional repressor TetR(A)	SRR12396369_contig_28	100	651	0	1203	651	100
CP047882.1_cds_QIC59841.1_168	conjugal transfer protein TraA	SRR12396369_contig_28	100	237	1.63e-121	438	237	100
CP047882.1_cds_GVI52_22860_2	DDE-type integrase/transposase/recombinase	SRR12396369_contig_31	100	848	0	1567	848	100
CP047882.1_cds_GVI52_22875_5	IS256 family transposase	SRR12396369_contig_31	100	263	6.44e-136	486	263	100
CP047882.1_cds_GVI52_24220_274	Fic family protein	SRR12396369_contig_31	99.907	1077	0	1984	1077	100
CP047882.1_cds_GVI52_24230_276	recombinase family protein	SRR12396369_contig_31	100	641	0	1184	641	100
CP047882.1_cds_GVI52_24235_277	Rpn family recombination-promoting	SRR12396369_contig_31	99.219	512	0	924	512	100
CP047882.1_cds_GVI52_24240_278	transposase	SRR12396369_contig_31	100	1020	0	1884	1020	100
CP047882.1_cds_GVI52_24245_279	IS3 family transposase	SRR12396369_contig_31	100	273	1.85e-141	505	273	100
CP047882.1_cds_GVI52_24250_280	helix-turn-helix domain-containing protein	SRR12396369_contig_31	100	285	4.15e-148	527	285	100
CP047882.1_cds_QIC59619.1_1	repB	SRR12396369_contig_31	100	1011	0	1868	1011	100
CP047882.1_cds_QIC59620.1_3	Hypothetical protein	SRR12396369_contig_31	100	267	3.92e-138	494	267	100
CP047882.1_cds_QIC59621.1_4	Kup potassium transporter	SRR12396369_contig_31	100	1881	0	3474	1881	100
CP047882.1_cds_QIC59622.1_6	Prepilin peptidase	SRR12396369_contig_31	100	759	0	1402	759	100
CP047882.1_cds_QIC59623.1_7	transglycosylase SLT domain-containing protein	SRR12396369_contig_31	100	429	0	793	429	100
CP047882.1_cds_QIC59624.1_8	Hypothetical protein	SRR12396369_contig_31	100	469	0	867	498	94
CP047882.1_cds_QIC59823.1_275	DNA repair protein RadC	SRR12396369_contig_31	100	513	0	948	513	100
CP047882.1_cds_QIC59824.1_281	transposase	SRR12396369_contig_31	100	159	2.34e-78	294	159	100
CP047882.1_cds_QIC59825.1_282	ParB/RepB/Spo0J family plasmid partition	SRR12396369_contig_31	100	960	0	1773	960	100
CP047882.1_cds_QIC59826.1_283	plasmid-partitioning protein SopA	SRR12396369_contig_31	100	1167	0	2156	1167	100
CP047882.1_cds_QIC59846.1_273	MFS transporter	SRR12396369_contig_31	99.918	1221	0	2250	1221	100
CP047882.1_cds_GVI52_23280_86	hypothetical protein	SRR12396369_contig_33	100	132	1.92e-63	244	132	100
CP047882.1_cds_GVI52_23290_88	IS256 family transposase	SRR12396369_contig_33	99.559	908	0	1655	908	100
CP047882.1_cds_GVI52_23305_91	IS21 family transposase	SRR12396369_contig_33	100	1503	0	2776	1503	100
CP047882.1_cds_GVI52_23310_92	IS256 family transposase	SRR12396369_contig_33	100	297	9.27e-155	549	297	100
CP047882.1_cds_GVI52_23325_95	IS200/IS605 family transposase	SRR12396369_contig_33	100	437	0	808	437	100
CP047882.1_cds_GVI52_23350_100	transposase	SRR12396369_contig_33	100	267	3.92e-138	494	267	100
CP047882.1_cds_QIC59676.1_87	hypothetical protein	SRR12396369_contig_33	100	1116	0	2061	1116	100
CP047882.1_cds_QIC59677.1_90	ATP-binding protein	SRR12396369_contig_33	100	462	0	854	462	100
CP047882.1_cds_QIC59678.1_93	APH(6) family putative aminoglycoside O-phosphotransferase	SRR12396369_contig_33	100	828	0	1530	828	100
CP047882.1_cds_QIC59679.1_94	hypothetical protein	SRR12396369_contig_33	100	186	2.77e-93	344	186	100
CP047882.1_cds_QIC59680.1_96	helix-turn-helix domain-containing protein	SRR12396369_contig_33	100	300	2.01e-156	555	300	100
CP047882.1_cds_QIC59681.1_97	helix-turn-helix domain-containing protein	SRR12396369_contig_33	100	1215	0	2244	1215	100
CP047882.1_cds_QIC59682.1_98	transporter	SRR12396369_contig_33	100	1299	0	2399	1299	100
CP047882.1_cds_QIC59683.1_99	methionine gamma-lyase	SRR12396369_contig_33	100	1197	0	2211	1197	100
CP047882.1_cds_QIC59832.1_89	ATP-binding protein	SRR12396369_contig_33	100	327	2.17e-171	604	327	100
CP047882.1_cds_GVI52_23540_138	hypothetical protein	SRR12396369_contig_34	100	529	0	977	529	100
CP047882.1_cds_GVI52_24235_277	Rpn family recombination-promoting	SRR12396369_contig_34	91.228	513	0	697	512	100
CP047882.1_cds_QIC59705.1_133	Rpn family recombination-promoting nuclease/putative transposase	SRR12396369_contig_34	100	978	0	1807	978	100
CP047882.1_cds_QIC59706.1_134	arginine/agmatine antiporter	SRR12396369_contig_34	100	1338	0	2471	1338	100
CP047882.1_cds_QIC59707.1_135	dicarboxylate transporter/tellurite-resistance protein TehA	SRR12396369_contig_34	100	1074	0	1984	1074	100
CP047882.1_cds_QIC59708.1_136	arginine decarboxylase	SRR12396369_contig_34	99.956	2268	0	4183	2268	100
CP047882.1_cds_QIC59709.1_137	helix-turn-helix domain-containing protein	SRR12396369_contig_34	100	309	2.07e-161	571	309	100
CP047882.1_cds_QIC59836.1_139	3'-5' exonuclease	SRR12396369_contig_34	100	733	0	1354	792	93
CP047882.1_cds_GVI52_24185_267	transposase	SRR12396369_contig_40	100	350	0	647	350	100
CP047882.1_cds_QIC59815.1_263	DUF1819 family protein	SRR12396369_contig_40	100	240	3.55e-123	444	240	100
CP047882.1_cds_QIC59816.1_264	class 2 integron integrase IntI2	SRR12396369_contig_40	100	978	0	1807	978	100
CP047882.1_cds_QIC59817.1_265	trimethoprim-resistant dihydrofolate reductase DfrA14	SRR12396369_contig_40	100	474	0	876	474	100
CP047882.1_cds_QIC59818.1_266	DUF4156 domain-containing protein	SRR12396369_contig_40	100	204	3.04e-103	377	204	100
CP047882.1_cds_QIC59819.1_268	IS3 family transposase	SRR12396369_contig_40	100	862	0	1592	867	99
CP047882.1_cds_QIC59674.1_84	EAL domain-containing protein	SRR12396369_contig_44	100	759	0	1402	759	100
CP047882.1_cds_QIC59682.1_98	transporter	SRR12396369_contig_5	95.304	1299	0	2061	1299	100
CP047882.1_cds_QIC59625.1_9	IS630 family transposase	SRR12396369_contig_51	100	1038	0	1917	1038	100
CP047882.1_cds_QIC59704.1_132	IS630 family transposase	SRR12396369_contig_51	100	1038	0	1917	1038	100
CP047882.1_cds_QIC59710.1_143	IS6-like element IS26 family transposase	SRR12396369_contig_56	100	705	0	1303	705	100
CP047882.1_cds_QIC59814.1_262	IS6-like element IS26 family transposase	SRR12396369_contig_56	100	705	0	1303	705	100
CP047882.1_cds_QIC59822.1_272	IS6 family transposase	SRR12396369_contig_56	100	640	0	1182	666	96
CP047882.1_cds_QIC59706.1_134	arginine/agmatine antiporter	SRR12396369_contig_6	80.277	1298	0	979	1338	97	94.3463	TRUE
CP047882.1_cds_GVI52_23015_33	IS256 family transposase	SRR12396372_contig_24	83.249	985	0	883	974	99
CP047882.1_cds_GVI52_23290_88	IS256 family transposase	SRR12396372_contig_24	89.928	834	0	1075	908	92
CP047882.1_cds_GVI52_23310_92	IS256 family transposase	SRR12396372_contig_24	92.929	297	9.74e-120	433	297	100
CP047882.1_cds_GVI52_23970_224	DUF1472 domain-containing protein	SRR12396372_contig_26	99.029	309	2.08e-156	555	309	100
CP047882.1_cds_GVI52_23970_224	DUF1472 domain-containing protein	SRR12396372_contig_26	97.087	309	2.11e-146	521	309	100
CP047882.1_cds_GVI52_23980_226	plasmid SOS inhibition protein A	SRR12396372_contig_26	100	462	0	854	462	100
CP047882.1_cds_GVI52_24045_239	hypothetical protein	SRR12396372_contig_26	97.352	793	0	1347	810	98
CP047882.1_cds_GVI52_24065_243	hypothetical protein	SRR12396372_contig_26	99.016	305	1.23e-153	545	305	99
CP047882.1_cds_QIC59656.1_54	PIN domain-containing protein	SRR12396372_contig_26	84.928	418	3.04e-116	422	417	100
CP047882.1_cds_QIC59657.1_55	AbrB/MazE/SpoVT family DNA-binding domain-containing protein	SRR12396372_contig_26	87.446	231	7.90e-70	267	231	100
CP047882.1_cds_QIC59745.1_185	conjugal transfer protein TraE	SRR12396372_contig_26	99.394	825	0	1496	825	100
CP047882.1_cds_QIC59746.1_186	conjugal transfer protein TraF	SRR12396372_contig_26	99.751	1203	0	2206	1203	100
CP047882.1_cds_QIC59747.1_187	lipopolysaccharide core heptose(II)-phosphate phosphatase	SRR12396372_contig_26	99.316	585	0	1059	585	100
CP047882.1_cds_QIC59748.1_188	IncI1-type conjugal transfer lipoprotein TraH	SRR12396372_contig_26	100	459	0	848	459	100
CP047882.1_cds_QIC59749.1_189	IncI1-type conjugal transfer lipoprotein TraI	SRR12396372_contig_26	99.756	819	0	1502	819	100
CP047882.1_cds_QIC59750.1_190	plasmid transfer ATPase TraJ	SRR12396372_contig_26	99.391	1149	0	2084	1149	100
CP047882.1_cds_QIC59751.1_191	conjugal transfer protein	SRR12396372_contig_26	99.656	291	9.13e-150	532	291	100
CP047882.1_cds_QIC59752.1_192	DUF1669 domain-containing protein	SRR12396372_contig_26	99.457	552	0	1003	552	100
CP047882.1_cds_QIC59753.1_194	conjugal transfer protein	SRR12396372_contig_26	100	348	0	643	348	100
CP047882.1_cds_QIC59754.1_195	conjugal transfer protein TraM	SRR12396372_contig_26	100	693	0	1280	693	100
CP047882.1_cds_QIC59755.1_196	IncI1-type conjugal transfer protein TraN	SRR12396372_contig_26	99.695	984	0	1801	984	100
CP047882.1_cds_QIC59756.1_197	conjugal transfer protein TraO	SRR12396372_contig_26	99.845	1290	0	2372	1290	100
CP047882.1_cds_QIC59757.1_198	IncI1-type conjugal transfer protein TraP	SRR12396372_contig_26	99.858	705	0	1297	705	100
CP047882.1_cds_QIC59758.1_199	conjugal transfer protein TraQ	SRR12396372_contig_26	100	528	0	976	528	100
CP047882.1_cds_QIC59759.1_200	IncI1-type conjugal transfer protein TraR	SRR12396372_contig_26	99.753	405	0	743	405	100
CP047882.1_cds_QIC59760.1_201	putative conjugal transfer protein TraS	SRR12396372_contig_26	100	189	6.06e-95	350	189	100
CP047882.1_cds_QIC59761.1_202	IncI1-type conjugal transfer protein TraT	SRR12396372_contig_26	99.001	801	0	1435	801	100
CP047882.1_cds_QIC59762.1_203	IncI1-type conjugal transfer protein TraU	SRR12396372_contig_26	99.507	3045	0	5541	3045	100
CP047882.1_cds_QIC59763.1_204	IncI1-type conjugal transfer protein TraV	SRR12396372_contig_26	99.35	615	0	1114	615	100
CP047882.1_cds_QIC59764.1_205	IncI1-type conjugal transfer protein TraW	SRR12396372_contig_26	99.667	1203	0	2200	1203	100
CP047882.1_cds_QIC59765.1_206	IncI1-type conjugal transfer protein TraX	SRR12396372_contig_26	99.487	585	0	1064	585	100
CP047882.1_cds_QIC59768.1_209	HEAT repeat domain-containing protein	SRR12396372_contig_26	100	210	1.45e-106	388	210	100
CP047882.1_cds_QIC59770.1_211	IncI1-type conjugal transfer protein TrbA	SRR12396372_contig_26	99.09	1209	0	2172	1209	100
CP047882.1_cds_QIC59771.1_212	IncI1-type conjugal transfer protein TrbB	SRR12396372_contig_26	99.066	1071	0	1923	1071	100
CP047882.1_cds_QIC59772.1_213	conjugal transfer protein TrbC	SRR12396372_contig_26	99.782	2292	0	4205	2292	100
CP047882.1_cds_QIC59773.1_214	IncI1-type relaxase NikB	SRR12396372_contig_26	99.074	2700	0	4848	2700	100
CP047882.1_cds_QIC59774.1_215	IncI1-type relaxosome accessory protein NikA	SRR12396372_contig_26	100	333	1.02e-174	616	333	100
CP047882.1_cds_QIC59775.1_216	Molybdopterin-guanine dinucleotide biosynthesis protein MobC	SRR12396372_contig_26	99.405	336	4.78e-173	610	336	100
CP047882.1_cds_QIC59776.1_217	DUF4942 domain-containing protein	SRR12396372_contig_26	97.998	849	0	1474	849	100
CP047882.1_cds_QIC59777.1_218	XRE family transcriptional regulator	SRR12396372_contig_26	98.016	252	1.74e-121	438	252	100
CP047882.1_cds_QIC59778.1_219	hypothetical protein	SRR12396372_contig_26	85.135	222	1.46e-51	206	198	100
CP047882.1_cds_QIC59779.1_220	Rpn family recombination-promoting nuclease/putative transposase	SRR12396372_contig_26	98.798	915	0	1629	915	100
CP047882.1_cds_QIC59780.1_221	hypothetical protein	SRR12396372_contig_26	99.625	267	1.82e-136	488	267	100
CP047882.1_cds_QIC59781.1_222	post-segregation killing protein PndC	SRR12396372_contig_26	100	435	0	804	435	100
CP047882.1_cds_QIC59782.1_223	antirestriction protein ArdA	SRR12396372_contig_26	99.202	501	0	904	501	100
CP047882.1_cds_QIC59783.1_225	hypothetical protein	SRR12396372_contig_26	99.497	597	0	1086	597	100
CP047882.1_cds_QIC59787.1_231	ParB/RepB/Spo0J family partition protein	SRR12396372_contig_26	93.874	1959	0	2953	1959	100
CP047882.1_cds_QIC59788.1_232	DUF905 domain-containing protein	SRR12396372_contig_26	89.03	237	1.71e-76	289	234	100
CP047882.1_cds_QIC59789.1_233	single-stranded DNA-binding protein	SRR12396372_contig_26	99.242	528	0	953	528	100
CP047882.1_cds_QIC59790.1_234	hypothetical protein	SRR12396372_contig_26	98.408	314	2.75e-155	551	315	99
CP047882.1_cds_QIC59791.1_235	hypothetical protein	SRR12396372_contig_26	94.792	192	6.30e-80	300	192	100
CP047882.1_cds_QIC59792.1_236	DUF1380 domain-containing protein	SRR12396372_contig_26	96.462	424	0	699	423	100
CP047882.1_cds_QIC59793.1_237	antirestriction protein	SRR12396372_contig_26	98.592	426	0	754	426	100
CP047882.1_cds_QIC59794.1_238	DUF1472 domain-containing protein	SRR12396372_contig_26	98.08	573	0	998	573	100
CP047882.1_cds_QIC59795.1_240	DUF1380 domain-containing protein	SRR12396372_contig_26	91.724	435	2.94e-171	604	435	100
CP047882.1_cds_QIC59797.1_242	DNA methylase	SRR12396372_contig_26	93.149	686	0	1003	684	100
CP047882.1_cds_QIC59798.1_245	protein ImpC	SRR12396372_contig_26	100	249	3.67e-128	460	249	100
CP047882.1_cds_QIC59799.1_246	translesion error-prone DNA polymerase V autoproteolytic subunit	SRR12396372_contig_26	100	438	0	809	438	100
CP047882.1_cds_QIC59800.1_247	translesion error-prone DNA polymerase V subunit UmuC	SRR12396372_contig_26	99.179	1218	0	2194	1275	96
CP047882.1_cds_QIC59805.1_252	tyrosine-type recombinase/integrase	SRR12396372_contig_26	92.138	725	0	1022	780	93
CP047882.1_cds_QIC59842.1_193	DNA primase	SRR12396372_contig_26	95.78	3768	0	6078	3768	100
CP047882.1_cds_QIC59843.1_230	conjugation system SOS inhibitor PsiB	SRR12396372_contig_26	98.391	435	0	765	435	100
CP047882.1_cds_QIC59844.1_244	DUF1281 domain-containing protein	SRR12396372_contig_26	93.031	904	0	1319	903	100
CP047882.1_cds_GVI52_22900_10	Hypothetical protein	SRR12396372_contig_33	100	2850	0	5264	2856	99
CP047882.1_cds_GVI52_22915_13	IS481 family transposase	SRR12396372_contig_33	100	606	0	1120	606	100
CP047882.1_cds_GVI52_22935_17	Integrase	SRR12396372_contig_33	100	288	9.03e-150	532	288	100
CP047882.1_cds_GVI52_22955_21	site-specific tyrosine recombinase XerC	SRR12396372_contig_33	100	845	0	1561	845	100
CP047882.1_cds_GVI52_22970_24	DUF977 family protein	SRR12396372_contig_33	100	427	0	789	427	100
CP047882.1_cds_GVI52_22985_27	helix-turn-helix domain-containing protein	SRR12396372_contig_33	100	75	4.40e-32	139	75	100
CP047882.1_cds_GVI52_23000_30	IS256 family transposase	SRR12396372_contig_33	100	427	0	789	427	100
CP047882.1_cds_GVI52_23010_32	IS256 family transposase	SRR12396372_contig_33	100	353	0	652	353	100
CP047882.1_cds_GVI52_23015_33	IS256 family transposase	SRR12396372_contig_33	100	974	0	1799	974	100
CP047882.1_cds_GVI52_23045_39	nikA protein	SRR12396372_contig_33	100	333	1.02e-174	616	333	100
CP047882.1_cds_GVI52_23050_40	relaxase NikB	SRR12396372_contig_33	100	911	0	1683	911	100
CP047882.1_cds_GVI52_23055_41	dolichol monophosphate mannose synthase	SRR12396372_contig_33	100	188	2.16e-94	348	188	100
CP047882.1_cds_GVI52_23145_59	3'-5' exonuclease	SRR12396372_contig_33	100	351	0	649	351	100
CP047882.1_cds_GVI52_23150_60	cytoplasmic protein	SRR12396372_contig_33	100	87	1.15e-38	161	87	100
CP047882.1_cds_GVI52_23155_61	helix-turn-helix domain-containing protein	SRR12396372_contig_33	100	716	0	1323	716	100
CP047882.1_cds_QIC59626.1_11	Antitoxin PemI	SRR12396372_contig_33	100	258	3.80e-133	477	258	100
CP047882.1_cds_QIC59627.1_12	Type II toxin-antitoxin system PemK/MazF family toxin	SRR12396372_contig_33	100	333	1.02e-174	616	333	100
CP047882.1_cds_QIC59628.1_14	DEAD/DEAH box helicase	SRR12396372_contig_33	100	2223	0	4106	2223	100
CP047882.1_cds_QIC59629.1_15	ATP-binding protein	SRR12396372_contig_33	100	1317	0	2433	1317	100
CP047882.1_cds_QIC59630.1_16	ATPase	SRR12396372_contig_33	100	2310	0	4266	2310	100
CP047882.1_cds_QIC59631.1_18	IS110 family transposase	SRR12396372_contig_33	100	1026	0	1895	1026	100
CP047882.1_cds_QIC59632.1_19	Hypothetical protein	SRR12396372_contig_33	100	168	2.49e-83	311	168	100
CP047882.1_cds_QIC59633.1_20	IS66 family insertion sequence hypothetical protein	SRR12396372_contig_33	100	330	4.71e-173	610	330	100
CP047882.1_cds_QIC59634.1_23	type II toxin-antitoxin system RelE/ParE family toxin	SRR12396372_contig_33	100	306	9.51e-160	566	306	100
CP047882.1_cds_QIC59635.1_25	hypothetical protein	SRR12396372_contig_33	100	336	2.21e-176	621	336	100
CP047882.1_cds_QIC59636.1_26	PIN domain-containing protein	SRR12396372_contig_33	100	279	8.78e-145	516	279	100
CP047882.1_cds_QIC59637.1_28	DUF1778 domain-containing protein	SRR12396372_contig_33	100	285	4.15e-148	527	285	100
CP047882.1_cds_QIC59638.1_29	GNAT family N-acetyltransferase	SRR12396372_contig_33	100	483	0	893	483	100
CP047882.1_cds_QIC59639.1_31	hemolysin expression modulator Hha	SRR12396372_contig_33	100	210	1.45e-106	388	210	100
CP047882.1_cds_QIC59640.1_34	hypothetical protein	SRR12396372_contig_33	100	243	7.74e-125	449	243	100
CP047882.1_cds_QIC59641.1_35	Rpn family recombination-promoting nuclease/putative transposase	SRR12396372_contig_33	99.896	957	0	1762	957	100
CP047882.1_cds_QIC59642.1_36	hypothetical protein	SRR12396372_contig_33	100	228	1.57e-116	422	228	100
CP047882.1_cds_QIC59643.1_37	helix-turn-helix domain-containing protein	SRR12396372_contig_33	100	252	8.00e-130	466	252	100
CP047882.1_cds_QIC59644.1_38	IS200/IS605 family element transposase accessory protein TnpB	SRR12396372_contig_33	100	1209	0	2233	1209	100
CP047882.1_cds_QIC59645.1_42	transcriptional regulator	SRR12396372_contig_33	100	321	4.60e-168	593	321	100
CP047882.1_cds_QIC59646.1_43	fimbrial protein	SRR12396372_contig_33	100	540	0	998	540	100
CP047882.1_cds_QIC59647.1_44	F4 (K88) fimbrial usher FaeD	SRR12396372_contig_33	99.959	2433	0	4488	2433	100
CP047882.1_cds_QIC59648.1_45	fimbria/pilus periplasmic chaperone	SRR12396372_contig_33	100	786	0	1452	786	100
CP047882.1_cds_QIC59649.1_47	hypothetical protein	SRR12396372_contig_33	100	825	0	1524	825	100
CP047882.1_cds_QIC59650.1_48	F4 (K88) fimbria minor subunit FaeH	SRR12396372_contig_33	100	792	0	1463	792	100
CP047882.1_cds_QIC59651.1_49	fimbrial protein	SRR12396372_contig_33	100	765	0	1413	765	100
CP047882.1_cds_QIC59652.1_50	hypothetical protein	SRR12396372_contig_33	100	591	0	1092	591	100
CP047882.1_cds_QIC59653.1_51	faeA-like family protein	SRR12396372_contig_33	100	213	3.17e-108	394	213	100
CP047882.1_cds_QIC59654.1_52	hypothetical protein	SRR12396372_contig_33	100	162	5.15e-80	300	162	100
CP047882.1_cds_QIC59655.1_53	hypothetical protein	SRR12396372_contig_33	100	849	0	1568	849	100
CP047882.1_cds_QIC59656.1_54	PIN domain-containing protein	SRR12396372_contig_33	100	417	0	771	417	100
CP047882.1_cds_QIC59657.1_55	AbrB/MazE/SpoVT family DNA-binding domain-containing protein	SRR12396372_contig_33	100	231	3.42e-118	427	231	100
CP047882.1_cds_QIC59658.1_56	type II toxin-antitoxin system antitoxin CcdA	SRR12396372_contig_33	100	219	1.51e-111	405	219	100
CP047882.1_cds_QIC59659.1_57	type II toxin-antitoxin system toxin CcdB	SRR12396372_contig_33	100	306	9.51e-160	566	306	100
CP047882.1_cds_QIC59660.1_58	cytoplasmic protein	SRR12396372_contig_33	100	291	1.96e-151	538	291	100
CP047882.1_cds_QIC59661.1_62	fimbrial protein	SRR12396372_contig_33	100	537	0	992	537	100
CP047882.1_cds_QIC59662.1_65	fimbrial protein	SRR12396372_contig_33	100	1050	0	1940	1050	100
CP047882.1_cds_QIC59663.1_66	hypothetical protein	SRR12396372_contig_33	100	330	4.71e-173	610	330	100
CP047882.1_cds_QIC59827.1_22	damage-inducible protein J	SRR12396372_contig_33	100	288	9.03e-150	532	288	100
CP047882.1_cds_QIC59828.1_46	fimbrial protein	SRR12396372_contig_33	100	492	0	909	492	100
CP047882.1_cds_QIC59829.1_63	fimbria/pilus periplasmic chaperone	SRR12396372_contig_33	100	663	0	1225	663	100
CP047882.1_cds_QIC59830.1_64	fimbria/pilus outer membrane usher protein	SRR12396372_contig_33	100	2553	0	4715	2553	100
CP047882.1_cds_GVI52_23435_117	NAD(P)-dependent oxidoreductase	SRR12396372_contig_35	100	90	2.59e-40	167	90	100
CP047882.1_cds_GVI52_23450_120	IS256 family transposase	SRR12396372_contig_35	100	138	9.39e-67	255	138	100
CP047882.1_cds_GVI52_23465_123	transposase	SRR12396372_contig_35	100	105	1.46e-48	195	105	100
CP047882.1_cds_GVI52_23470_124	tyrosine-type recombinase/integrase	SRR12396372_contig_35	100	609	0	1125	609	100
CP047882.1_cds_GVI52_23480_126	IS110 family transposase	SRR12396372_contig_35	100	192	1.33e-96	355	192	100
CP047882.1_cds_GVI52_23485_127	IS3 family transposase	SRR12396372_contig_35	100	414	0	765	414	100
CP047882.1_cds_GVI52_23490_128	pilus assembly protein	SRR12396372_contig_35	100	105	1.46e-48	195	105	100
CP047882.1_cds_GVI52_23495_129	hypothetical protein	SRR12396372_contig_35	100	188	2.16e-94	348	188	100
CP047882.1_cds_QIC59684.1_101	hypothetical protein	SRR12396372_contig_35	100	258	3.80e-133	477	258	100
CP047882.1_cds_QIC59685.1_102	N-acetylmuramoyl-L-alanine amidase	SRR12396372_contig_35	100	789	0	1458	789	100
CP047882.1_cds_QIC59686.1_103	siderophore yersiniabactin receptor FyuA	SRR12396372_contig_35	100	2022	0	3735	2022	100
CP047882.1_cds_QIC59687.1_104	yersiniabactin biosynthesis salycil-AMP ligase YbtE	SRR12396372_contig_35	100	1578	0	2915	1578	100
CP047882.1_cds_QIC59688.1_105	yersiniabactin biosynthesis thioesterase YbtT	SRR12396372_contig_35	100	804	0	1485	804	100
CP047882.1_cds_QIC59689.1_106	yersiniabactin biosynthesis oxidoreductase YbtU	SRR12396372_contig_35	100	1101	0	2034	1101	100
CP047882.1_cds_QIC59690.1_107	yersiniabactin polyketide synthase HMWP1	SRR12396372_contig_35	99.989	9498	0	17535	9498	100
CP047882.1_cds_QIC59691.1_108	yersiniabactin non-ribosomal peptide synthetase HMWP2	SRR12396372_contig_35	100	6108	0	11280	6108	100
CP047882.1_cds_QIC59692.1_109	yersiniabactin transcriptional regulator YbtA	SRR12396372_contig_35	100	960	0	1773	960	100
CP047882.1_cds_QIC59693.1_110	yersiniabactin ABC transporter ATP-binding/permease protein YbtP	SRR12396372_contig_35	100	1803	0	3330	1803	100
CP047882.1_cds_QIC59694.1_111	yersiniabactin ABC transporter ATP-binding/permease protein YbtQ	SRR12396372_contig_35	100	1803	0	3330	1803	100
CP047882.1_cds_QIC59695.1_112	yersiniabactin-associated zinc MFS transporter YbtX	SRR12396372_contig_35	100	1281	0	2366	1281	100
CP047882.1_cds_QIC59696.1_113	yersiniabactin biosynthesis salicylate synthase YbtS	SRR12396372_contig_35	100	1332	0	2460	1332	100
CP047882.1_cds_QIC59697.1_114	hypothetical protein	SRR12396372_contig_35	100	300	2.01e-156	555	300	100
CP047882.1_cds_QIC59698.1_115	PhoPQ-regulated protein	SRR12396372_contig_35	100	1488	0	2748	1488	100
CP047882.1_cds_QIC59699.1_116	alpha/beta fold hydrolase	SRR12396372_contig_35	100	861	0	1591	861	100
CP047882.1_cds_QIC59700.1_119	tyrosine-type recombinase/integrase	SRR12396372_contig_35	100	1014	0	1873	1014	100
CP047882.1_cds_QIC59701.1_122	hypothetical protein	SRR12396372_contig_35	100	168	2.49e-83	311	168	100
CP047882.1_cds_QIC59702.1_130	MFS transporter	SRR12396372_contig_35	100	1389	0	2566	1389	100
CP047882.1_cds_QIC59703.1_131	NirD/YgiW/YdeI family stress tolerance protein	SRR12396372_contig_35	100	369	0	682	369	100
CP047882.1_cds_QIC59833.1_118	hypothetical protein	SRR12396372_contig_35	100	291	1.96e-151	538	291	100
CP047882.1_cds_QIC59834.1_121	hypothetical protein	SRR12396372_contig_35	100	129	8.70e-62	239	129	100
CP047882.1_cds_QIC59835.1_125	Par-like protein	SRR12396372_contig_35	100	180	5.76e-90	333	180	100
CP047882.1_cds_GVI52_23680_166	Tn3-like element TnAs1 family transposase	SRR12396372_contig_36	100	1752	0	3236	1752	100
CP047882.1_cds_QIC59711.1_144	class 1 integron integrase IntI1	SRR12396372_contig_36	100	1014	0	1873	1014	100
CP047882.1_cds_QIC59712.1_146	quaternary ammonium compound efflux SMR transporter QacEdelta1	SRR12396372_contig_36	100	348	0	643	348	100
CP047882.1_cds_QIC59713.1_147	sulfonamide-resistant dihydropteroate synthase Sul1	SRR12396372_contig_36	100	840	0	1552	840	100
CP047882.1_cds_QIC59714.1_148	GNAT family N-acetyltransferase	SRR12396372_contig_36	100	501	0	926	501	100
CP047882.1_cds_QIC59715.1_150	IS21-like element IS1326 family transposase	SRR12396372_contig_36	100	1524	0	2815	1524	100
CP047882.1_cds_QIC59716.1_151	AAA family ATPase	SRR12396372_contig_36	100	861	0	1591	861	100
CP047882.1_cds_QIC59717.1_152	DDE-type integrase/transposase/recombinase	SRR12396372_contig_36	100	1716	0	3169	1716	100
CP047882.1_cds_QIC59718.1_153	EAL domain-containing protein	SRR12396372_contig_36	100	708	0	1308	708	100
CP047882.1_cds_QIC59719.1_154	broad-spectrum mercury transporter MerE	SRR12396372_contig_36	100	237	1.63e-121	438	237	100
CP047882.1_cds_QIC59720.1_155	mercury resistance co-regulator MerD	SRR12396372_contig_36	100	363	0	671	363	100
CP047882.1_cds_QIC59721.1_156	mercury(II) reductase	SRR12396372_contig_36	100	1695	0	3131	1695	100
CP047882.1_cds_QIC59722.1_158	mercury resistance system periplasmic binding protein MerP	SRR12396372_contig_36	100	276	4.03e-143	510	276	100
CP047882.1_cds_QIC59723.1_159	mercuric transport protein MerT	SRR12396372_contig_36	100	351	0	649	351	100
CP047882.1_cds_QIC59724.1_160	Hg(II)-responsive transcriptional regulator	SRR12396372_contig_36	100	435	0	804	435	100
CP047882.1_cds_QIC59725.1_161	relaxase	SRR12396372_contig_36	100	243	7.74e-125	449	243	100
CP047882.1_cds_QIC59726.1_163	tetracycline efflux MFS transporter Tet(A)	SRR12396372_contig_36	100	1200	0	2217	1200	100
CP047882.1_cds_QIC59727.1_164	EamA family transporter	SRR12396372_contig_36	100	885	0	1635	885	100
CP047882.1_cds_QIC59728.1_165	isochorismatase family protein	SRR12396372_contig_36	100	393	0	726	393	100
CP047882.1_cds_QIC59729.1_167	hypothetical protein	SRR12396372_contig_36	100	264	1.80e-136	488	264	100
CP047882.1_cds_QIC59730.1_169	transcription termination factor NusG	SRR12396372_contig_36	100	534	0	987	534	100
CP047882.1_cds_QIC59731.1_170	conjugal transfer protein TraC	SRR12396372_contig_36	100	684	0	1264	684	100
CP047882.1_cds_QIC59732.1_171	PilI type IV pilus biogenesis protein	SRR12396372_contig_36	100	255	1.74e-131	472	255	100
CP047882.1_cds_QIC59733.1_172	hypothetical protein	SRR12396372_contig_36	100	261	8.27e-135	483	261	100
CP047882.1_cds_QIC59734.1_173	type IV pilus biogenesis lipoprotein PilL	SRR12396372_contig_36	100	1068	0	1973	1068	100
CP047882.1_cds_QIC59735.1_174	type IV pilus biogenesis protein PilM	SRR12396372_contig_36	100	438	0	809	438	100
CP047882.1_cds_QIC59736.1_175	PilN family type IVB pilus formation outer membrane protein	SRR12396372_contig_36	99.287	1683	0	3042	1683	100
CP047882.1_cds_QIC59737.1_176	type 4b pilus protein Pil02	SRR12396372_contig_36	99.383	1296	0	2350	1296	100
CP047882.1_cds_QIC59738.1_177	type IV pilus biogenesis protein PilP	SRR12396372_contig_36	98.896	453	0	809	453	100
CP047882.1_cds_QIC59739.1_178	ATP-binding protein	SRR12396372_contig_36	98.842	1554	0	2771	1554	100
CP047882.1_cds_QIC59740.1_179	pilus assembly protein PilR	SRR12396372_contig_36	98.343	1086	0	1906	1086	100
CP047882.1_cds_QIC59741.1_180	pilus assembly protein PilX	SRR12396372_contig_36	98.862	615	0	1098	615	100
CP047882.1_cds_QIC59742.1_181	transglycosylase SLT domain-containing protein	SRR12396372_contig_36	99.643	561	0	1026	561	100
CP047882.1_cds_QIC59743.1_182	prepilin peptidase	SRR12396372_contig_36	99.391	657	0	1192	657	100
CP047882.1_cds_QIC59837.1_145	ANT(3'')-Ia family aminoglycoside nucleotidyltransferase AadA1	SRR12396372_contig_36	100	792	0	1463	792	100
CP047882.1_cds_QIC59838.1_149	ATP-binding protein	SRR12396372_contig_36	100	783	0	1447	783	100
CP047882.1_cds_QIC59839.1_157	organomercurial transporter MerC	SRR12396372_contig_36	100	423	0	782	423	100
CP047882.1_cds_QIC59840.1_162	tetracycline resistance transcriptional repressor TetR(A)	SRR12396372_contig_36	100	651	0	1203	651	100
CP047882.1_cds_QIC59841.1_168	conjugal transfer protein TraA	SRR12396372_contig_36	100	237	1.63e-121	438	237	100
CP047882.1_cds_GVI52_22860_2	DDE-type integrase/transposase/recombinase	SRR12396372_contig_41	100	848	0	1567	848	100
CP047882.1_cds_GVI52_24220_274	Fic family protein	SRR12396372_contig_41	99.907	1077	0	1984	1077	100
CP047882.1_cds_GVI52_24230_276	recombinase family protein	SRR12396372_contig_41	100	641	0	1184	641	100
CP047882.1_cds_GVI52_24235_277	Rpn family recombination-promoting	SRR12396372_contig_41	99.219	512	0	924	512	100
CP047882.1_cds_GVI52_24240_278	transposase	SRR12396372_contig_41	100	1020	0	1884	1020	100
CP047882.1_cds_GVI52_24245_279	IS3 family transposase	SRR12396372_contig_41	100	273	1.85e-141	505	273	100
CP047882.1_cds_GVI52_24250_280	helix-turn-helix domain-containing protein	SRR12396372_contig_41	100	285	4.15e-148	527	285	100
CP047882.1_cds_QIC59619.1_1	repB	SRR12396372_contig_41	100	1011	0	1868	1011	100
CP047882.1_cds_QIC59823.1_275	DNA repair protein RadC	SRR12396372_contig_41	100	513	0	948	513	100
CP047882.1_cds_QIC59824.1_281	transposase	SRR12396372_contig_41	100	159	2.34e-78	294	159	100
CP047882.1_cds_QIC59825.1_282	ParB/RepB/Spo0J family plasmid partition	SRR12396372_contig_41	100	960	0	1773	960	100
CP047882.1_cds_QIC59826.1_283	plasmid-partitioning protein SopA	SRR12396372_contig_41	100	1167	0	2156	1167	100
CP047882.1_cds_QIC59846.1_273	MFS transporter	SRR12396372_contig_41	99.918	1221	0	2250	1221	100
CP047882.1_cds_GVI52_23280_86	hypothetical protein	SRR12396372_contig_42	100	132	1.92e-63	244	132	100
CP047882.1_cds_GVI52_23290_88	IS256 family transposase	SRR12396372_contig_42	99.559	908	0	1655	908	100
CP047882.1_cds_GVI52_23305_91	IS21 family transposase	SRR12396372_contig_42	100	1503	0	2776	1503	100
CP047882.1_cds_GVI52_23310_92	IS256 family transposase	SRR12396372_contig_42	100	297	9.27e-155	549	297	100
CP047882.1_cds_GVI52_23325_95	IS200/IS605 family transposase	SRR12396372_contig_42	100	437	0	808	437	100
CP047882.1_cds_GVI52_23350_100	transposase	SRR12396372_contig_42	100	267	3.92e-138	494	267	100
CP047882.1_cds_QIC59676.1_87	hypothetical protein	SRR12396372_contig_42	100	1116	0	2061	1116	100
CP047882.1_cds_QIC59677.1_90	ATP-binding protein	SRR12396372_contig_42	100	462	0	854	462	100
CP047882.1_cds_QIC59678.1_93	APH(6) family putative aminoglycoside O-phosphotransferase	SRR12396372_contig_42	100	828	0	1530	828	100
CP047882.1_cds_QIC59679.1_94	hypothetical protein	SRR12396372_contig_42	100	186	2.77e-93	344	186	100
CP047882.1_cds_QIC59680.1_96	helix-turn-helix domain-containing protein	SRR12396372_contig_42	100	300	2.01e-156	555	300	100
CP047882.1_cds_QIC59681.1_97	helix-turn-helix domain-containing protein	SRR12396372_contig_42	100	1215	0	2244	1215	100
CP047882.1_cds_QIC59682.1_98	transporter	SRR12396372_contig_42	100	1299	0	2399	1299	100
CP047882.1_cds_QIC59683.1_99	methionine gamma-lyase	SRR12396372_contig_42	100	1197	0	2211	1197	100
CP047882.1_cds_QIC59832.1_89	ATP-binding protein	SRR12396372_contig_42	100	327	2.17e-171	604	327	100
CP047882.1_cds_GVI52_23540_138	hypothetical protein	SRR12396372_contig_43	100	529	0	977	529	100
CP047882.1_cds_GVI52_24235_277	Rpn family recombination-promoting	SRR12396372_contig_43	91.228	513	0	697	512	100
CP047882.1_cds_QIC59705.1_133	Rpn family recombination-promoting nuclease/putative transposase	SRR12396372_contig_43	100	978	0	1807	978	100
CP047882.1_cds_QIC59706.1_134	arginine/agmatine antiporter	SRR12396372_contig_43	100	1338	0	2471	1338	100
CP047882.1_cds_QIC59707.1_135	dicarboxylate transporter/tellurite-resistance protein TehA	SRR12396372_contig_43	100	1074	0	1984	1074	100
CP047882.1_cds_QIC59708.1_136	arginine decarboxylase	SRR12396372_contig_43	99.956	2268	0	4183	2268	100
CP047882.1_cds_QIC59709.1_137	helix-turn-helix domain-containing protein	SRR12396372_contig_43	100	309	2.07e-161	571	309	100
CP047882.1_cds_QIC59836.1_139	3'-5' exonuclease	SRR12396372_contig_43	100	745	0	1376	792	94
CP047882.1_cds_GVI52_23185_67	IS110 family transposase	SRR12396372_contig_46	100	257	1.36e-132	475	257	100
CP047882.1_cds_GVI52_23190_68	IS3 family transposase	SRR12396372_contig_46	100	261	8.27e-135	483	261	100
CP047882.1_cds_GVI52_23195_69	group II intron reverse transcriptase/maturase	SRR12396372_contig_46	99.915	1176	0	2167	1176	100
CP047882.1_cds_GVI52_23200_70	transposase	SRR12396372_contig_46	100	611	0	1129	611	100
CP047882.1_cds_GVI52_23210_72	IS3 family transposase	SRR12396372_contig_46	100	395	0	730	395	100
CP047882.1_cds_QIC59664.1_73	CaiF/GrlA family transcriptional regulator	SRR12396372_contig_46	100	426	0	787	426	100
CP047882.1_cds_QIC59665.1_74	transcriptional regulator	SRR12396372_contig_46	99.861	720	0	1325	720	100
CP047882.1_cds_QIC59666.1_75	hypothetical protein	SRR12396372_contig_46	100	561	0	1037	561	100
CP047882.1_cds_QIC59667.1_76	HlyD family efflux transporter periplasmic adaptor subunit	SRR12396372_contig_46	100	1251	0	2311	1251	100
CP047882.1_cds_QIC59831.1_71	helix-turn-helix domain-containing protein	SRR12396372_contig_46	100	72	1.93e-30	134	72	100
CP047882.1_cds_GVI52_22875_5	IS256 family transposase	SRR12396372_contig_49	100	263	6.44e-136	486	263	100
CP047882.1_cds_QIC59620.1_3	Hypothetical protein	SRR12396372_contig_49	100	267	3.92e-138	494	267	100
CP047882.1_cds_QIC59621.1_4	Kup potassium transporter	SRR12396372_contig_49	100	1881	0	3474	1881	100
CP047882.1_cds_QIC59622.1_6	Prepilin peptidase	SRR12396372_contig_49	100	759	0	1402	759	100
CP047882.1_cds_QIC59623.1_7	transglycosylase SLT domain-containing protein	SRR12396372_contig_49	100	429	0	793	429	100
CP047882.1_cds_QIC59624.1_8	Hypothetical protein	SRR12396372_contig_49	100	469	0	867	498	94
CP047882.1_cds_QIC59682.1_98	transporter	SRR12396372_contig_5	95.304	1299	0	2061	1299	100
CP047882.1_cds_GVI52_24185_267	transposase	SRR12396372_contig_52	100	350	0	647	350	100
CP047882.1_cds_QIC59815.1_263	DUF1819 family protein	SRR12396372_contig_52	100	240	3.55e-123	444	240	100
CP047882.1_cds_QIC59816.1_264	class 2 integron integrase IntI2	SRR12396372_contig_52	100	978	0	1807	978	100
CP047882.1_cds_QIC59817.1_265	trimethoprim-resistant dihydrofolate reductase DfrA14	SRR12396372_contig_52	100	474	0	876	474	100
CP047882.1_cds_QIC59818.1_266	DUF4156 domain-containing protein	SRR12396372_contig_52	100	204	3.04e-103	377	204	100
CP047882.1_cds_QIC59819.1_268	IS3 family transposase	SRR12396372_contig_52	100	867	0	1602	867	100
CP047882.1_cds_QIC59670.1_80	hypothetical protein	SRR12396372_contig_55	100	363	0	671	363	100
CP047882.1_cds_QIC59671.1_81	CaiF/GrlA family transcriptional regulator	SRR12396372_contig_55	100	438	0	809	438	100
CP047882.1_cds_QIC59672.1_82	hypothetical protein	SRR12396372_contig_55	99.583	480	0	874	480	100
CP047882.1_cds_QIC59674.1_84	EAL domain-containing protein	SRR12396372_contig_58	100	759	0	1402	759	100
CP047882.1_cds_QIC59820.1_270	IS3 family transposase	SRR12396372_contig_64	100	807	0	1491	807	100
CP047882.1_cds_QIC59821.1_271	transposase	SRR12396372_contig_64	100	309	2.07e-161	571	309	100
CP047882.1_cds_QIC59625.1_9	IS630 family transposase	SRR12396372_contig_65	100	1038	0	1917	1038	100
CP047882.1_cds_QIC59704.1_132	IS630 family transposase	SRR12396372_contig_65	100	1038	0	1917	1038	100
CP047882.1_cds_QIC59675.1_85	IS3 family transposase	SRR12396372_contig_7	97.639	1101	0	1888	1101	100
CP047882.1_cds_QIC59710.1_143	IS6-like element IS26 family transposase	SRR12396372_contig_73	100	640	0	1182	705	91
CP047882.1_cds_QIC59814.1_262	IS6-like element IS26 family transposase	SRR12396372_contig_73	100	640	0	1182	705	91
CP047882.1_cds_QIC59822.1_272	IS6 family transposase	SRR12396372_contig_73	100	640	0	1182	666	96
CP047882.1_cds_QIC59706.1_134	arginine/agmatine antiporter	SRR12396372_contig_9	80.277	1298	0	979	1338	97	92.5795	TRUE
CP047882.1_cds_QIC59675.1_85	IS3 family transposase	SRR12396379_contig_2	97.639	1101	0	1888	1101	100
CP047882.1_cds_GVI52_23970_224	DUF1472 domain-containing protein	SRR12396379_contig_22	99.029	309	2.08e-156	555	309	100
CP047882.1_cds_GVI52_23970_224	DUF1472 domain-containing protein	SRR12396379_contig_22	97.087	309	2.11e-146	521	309	100
CP047882.1_cds_GVI52_23980_226	plasmid SOS inhibition protein A	SRR12396379_contig_22	100	462	0	854	462	100
CP047882.1_cds_GVI52_24045_239	hypothetical protein	SRR12396379_contig_22	97.125	800	0	1347	810	99
CP047882.1_cds_GVI52_24065_243	hypothetical protein	SRR12396379_contig_22	99.016	305	1.23e-153	545	305	99
CP047882.1_cds_QIC59656.1_54	PIN domain-containing protein	SRR12396379_contig_22	86.34	388	3.04e-116	422	417	93
CP047882.1_cds_QIC59657.1_55	AbrB/MazE/SpoVT family DNA-binding domain-containing protein	SRR12396379_contig_22	87.446	231	7.90e-70	267	231	100
CP047882.1_cds_QIC59745.1_185	conjugal transfer protein TraE	SRR12396379_contig_22	99.394	825	0	1496	825	100
CP047882.1_cds_QIC59746.1_186	conjugal transfer protein TraF	SRR12396379_contig_22	99.751	1203	0	2206	1203	100
CP047882.1_cds_QIC59747.1_187	lipopolysaccharide core heptose(II)-phosphate phosphatase	SRR12396379_contig_22	99.316	585	0	1059	585	100
CP047882.1_cds_QIC59748.1_188	IncI1-type conjugal transfer lipoprotein TraH	SRR12396379_contig_22	100	459	0	848	459	100
CP047882.1_cds_QIC59749.1_189	IncI1-type conjugal transfer lipoprotein TraI	SRR12396379_contig_22	99.756	819	0	1502	819	100
CP047882.1_cds_QIC59750.1_190	plasmid transfer ATPase TraJ	SRR12396379_contig_22	99.391	1149	0	2084	1149	100
CP047882.1_cds_QIC59751.1_191	conjugal transfer protein	SRR12396379_contig_22	99.656	291	9.13e-150	532	291	100
CP047882.1_cds_QIC59752.1_192	DUF1669 domain-containing protein	SRR12396379_contig_22	99.457	552	0	1003	552	100
CP047882.1_cds_QIC59753.1_194	conjugal transfer protein	SRR12396379_contig_22	100	348	0	643	348	100
CP047882.1_cds_QIC59754.1_195	conjugal transfer protein TraM	SRR12396379_contig_22	100	693	0	1280	693	100
CP047882.1_cds_QIC59755.1_196	IncI1-type conjugal transfer protein TraN	SRR12396379_contig_22	99.695	984	0	1801	984	100
CP047882.1_cds_QIC59756.1_197	conjugal transfer protein TraO	SRR12396379_contig_22	99.845	1290	0	2372	1290	100
CP047882.1_cds_QIC59757.1_198	IncI1-type conjugal transfer protein TraP	SRR12396379_contig_22	99.858	705	0	1297	705	100
CP047882.1_cds_QIC59758.1_199	conjugal transfer protein TraQ	SRR12396379_contig_22	100	528	0	976	528	100
CP047882.1_cds_QIC59759.1_200	IncI1-type conjugal transfer protein TraR	SRR12396379_contig_22	99.753	405	0	743	405	100
CP047882.1_cds_QIC59760.1_201	putative conjugal transfer protein TraS	SRR12396379_contig_22	100	189	6.06e-95	350	189	100
CP047882.1_cds_QIC59761.1_202	IncI1-type conjugal transfer protein TraT	SRR12396379_contig_22	99.001	801	0	1435	801	100
CP047882.1_cds_QIC59762.1_203	IncI1-type conjugal transfer protein TraU	SRR12396379_contig_22	99.507	3045	0	5541	3045	100
CP047882.1_cds_QIC59763.1_204	IncI1-type conjugal transfer protein TraV	SRR12396379_contig_22	99.35	615	0	1114	615	100
CP047882.1_cds_QIC59764.1_205	IncI1-type conjugal transfer protein TraW	SRR12396379_contig_22	99.667	1203	0	2200	1203	100
CP047882.1_cds_QIC59765.1_206	IncI1-type conjugal transfer protein TraX	SRR12396379_contig_22	99.487	585	0	1064	585	100
CP047882.1_cds_QIC59768.1_209	HEAT repeat domain-containing protein	SRR12396379_contig_22	100	210	1.45e-106	388	210	100
CP047882.1_cds_QIC59770.1_211	IncI1-type conjugal transfer protein TrbA	SRR12396379_contig_22	99.09	1209	0	2172	1209	100
CP047882.1_cds_QIC59771.1_212	IncI1-type conjugal transfer protein TrbB	SRR12396379_contig_22	99.066	1071	0	1923	1071	100
CP047882.1_cds_QIC59772.1_213	conjugal transfer protein TrbC	SRR12396379_contig_22	99.782	2292	0	4205	2292	100
CP047882.1_cds_QIC59773.1_214	IncI1-type relaxase NikB	SRR12396379_contig_22	99.074	2700	0	4848	2700	100
CP047882.1_cds_QIC59774.1_215	IncI1-type relaxosome accessory protein NikA	SRR12396379_contig_22	100	333	1.02e-174	616	333	100
CP047882.1_cds_QIC59775.1_216	Molybdopterin-guanine dinucleotide biosynthesis protein MobC	SRR12396379_contig_22	99.405	336	4.78e-173	610	336	100
CP047882.1_cds_QIC59776.1_217	DUF4942 domain-containing protein	SRR12396379_contig_22	97.998	849	0	1474	849	100
CP047882.1_cds_QIC59777.1_218	XRE family transcriptional regulator	SRR12396379_contig_22	98.016	252	1.74e-121	438	252	100
CP047882.1_cds_QIC59778.1_219	hypothetical protein	SRR12396379_contig_22	85.135	222	1.46e-51	206	198	100
CP047882.1_cds_QIC59779.1_220	Rpn family recombination-promoting nuclease/putative transposase	SRR12396379_contig_22	98.798	915	0	1629	915	100
CP047882.1_cds_QIC59780.1_221	hypothetical protein	SRR12396379_contig_22	99.625	267	1.82e-136	488	267	100
CP047882.1_cds_QIC59781.1_222	post-segregation killing protein PndC	SRR12396379_contig_22	100	435	0	804	435	100
CP047882.1_cds_QIC59782.1_223	antirestriction protein ArdA	SRR12396379_contig_22	99.202	501	0	904	501	100
CP047882.1_cds_QIC59783.1_225	hypothetical protein	SRR12396379_contig_22	99.497	597	0	1086	597	100
CP047882.1_cds_QIC59787.1_231	ParB/RepB/Spo0J family partition protein	SRR12396379_contig_22	93.874	1959	0	2953	1959	100
CP047882.1_cds_QIC59788.1_232	DUF905 domain-containing protein	SRR12396379_contig_22	89.03	237	1.71e-76	289	234	100
CP047882.1_cds_QIC59789.1_233	single-stranded DNA-binding protein	SRR12396379_contig_22	99.242	528	0	953	528	100
CP047882.1_cds_QIC59790.1_234	hypothetical protein	SRR12396379_contig_22	98.408	314	2.75e-155	551	315	99
CP047882.1_cds_QIC59791.1_235	hypothetical protein	SRR12396379_contig_22	94.792	192	6.30e-80	300	192	100
CP047882.1_cds_QIC59792.1_236	DUF1380 domain-containing protein	SRR12396379_contig_22	96.462	424	0	699	423	100
CP047882.1_cds_QIC59793.1_237	antirestriction protein	SRR12396379_contig_22	98.592	426	0	754	426	100
CP047882.1_cds_QIC59794.1_238	DUF1472 domain-containing protein	SRR12396379_contig_22	98.08	573	0	998	573	100
CP047882.1_cds_QIC59795.1_240	DUF1380 domain-containing protein	SRR12396379_contig_22	91.724	435	2.94e-171	604	435	100
CP047882.1_cds_QIC59797.1_242	DNA methylase	SRR12396379_contig_22	93.149	686	0	1003	684	100
CP047882.1_cds_QIC59798.1_245	protein ImpC	SRR12396379_contig_22	100	249	3.67e-128	460	249	100
CP047882.1_cds_QIC59799.1_246	translesion error-prone DNA polymerase V autoproteolytic subunit	SRR12396379_contig_22	100	438	0	809	438	100
CP047882.1_cds_QIC59800.1_247	translesion error-prone DNA polymerase V subunit UmuC	SRR12396379_contig_22	99.179	1218	0	2194	1275	96
CP047882.1_cds_QIC59805.1_252	tyrosine-type recombinase/integrase	SRR12396379_contig_22	92.138	725	0	1022	780	93
CP047882.1_cds_QIC59810.1_257	hypothetical protein	SRR12396379_contig_22	96.899	258	8.34e-120	433	258	100
CP047882.1_cds_QIC59811.1_258	hypothetical protein	SRR12396379_contig_22	96.447	591	0	976	591	100
CP047882.1_cds_QIC59812.1_259	AAA family ATPase	SRR12396379_contig_22	97.047	1558	0	2621	1557	100
CP047882.1_cds_QIC59813.1_260	proQ/FINO family protein	SRR12396379_contig_22	95.955	618	0	1003	618	100
CP047882.1_cds_QIC59842.1_193	DNA primase	SRR12396379_contig_22	95.78	3768	0	6078	3768	100
CP047882.1_cds_QIC59843.1_230	conjugation system SOS inhibitor PsiB	SRR12396379_contig_22	98.391	435	0	765	435	100
CP047882.1_cds_QIC59844.1_244	DUF1281 domain-containing protein	SRR12396379_contig_22	93.031	904	0	1319	903	100
CP047882.1_cds_GVI52_22900_10	Hypothetical protein	SRR12396379_contig_29	100	2850	0	5264	2856	99
CP047882.1_cds_GVI52_22915_13	IS481 family transposase	SRR12396379_contig_29	100	606	0	1120	606	100
CP047882.1_cds_GVI52_22935_17	Integrase	SRR12396379_contig_29	100	288	9.03e-150	532	288	100
CP047882.1_cds_GVI52_22955_21	site-specific tyrosine recombinase XerC	SRR12396379_contig_29	100	845	0	1561	845	100
CP047882.1_cds_GVI52_22970_24	DUF977 family protein	SRR12396379_contig_29	100	427	0	789	427	100
CP047882.1_cds_GVI52_22985_27	helix-turn-helix domain-containing protein	SRR12396379_contig_29	100	75	4.40e-32	139	75	100
CP047882.1_cds_GVI52_23000_30	IS256 family transposase	SRR12396379_contig_29	100	427	0	789	427	100
CP047882.1_cds_GVI52_23010_32	IS256 family transposase	SRR12396379_contig_29	100	353	0	652	353	100
CP047882.1_cds_GVI52_23015_33	IS256 family transposase	SRR12396379_contig_29	100	974	0	1799	974	100
CP047882.1_cds_GVI52_23045_39	nikA protein	SRR12396379_contig_29	100	333	1.02e-174	616	333	100
CP047882.1_cds_GVI52_23050_40	relaxase NikB	SRR12396379_contig_29	100	911	0	1683	911	100
CP047882.1_cds_GVI52_23055_41	dolichol monophosphate mannose synthase	SRR12396379_contig_29	100	188	2.16e-94	348	188	100
CP047882.1_cds_GVI52_23145_59	3'-5' exonuclease	SRR12396379_contig_29	100	351	0	649	351	100
CP047882.1_cds_GVI52_23150_60	cytoplasmic protein	SRR12396379_contig_29	100	87	1.15e-38	161	87	100
CP047882.1_cds_GVI52_23155_61	helix-turn-helix domain-containing protein	SRR12396379_contig_29	100	716	0	1323	716	100
CP047882.1_cds_QIC59626.1_11	Antitoxin PemI	SRR12396379_contig_29	100	258	3.80e-133	477	258	100
CP047882.1_cds_QIC59627.1_12	Type II toxin-antitoxin system PemK/MazF family toxin	SRR12396379_contig_29	100	333	1.02e-174	616	333	100
CP047882.1_cds_QIC59628.1_14	DEAD/DEAH box helicase	SRR12396379_contig_29	100	2223	0	4106	2223	100
CP047882.1_cds_QIC59629.1_15	ATP-binding protein	SRR12396379_contig_29	100	1317	0	2433	1317	100
CP047882.1_cds_QIC59630.1_16	ATPase	SRR12396379_contig_29	100	2310	0	4266	2310	100
CP047882.1_cds_QIC59631.1_18	IS110 family transposase	SRR12396379_contig_29	100	1026	0	1895	1026	100
CP047882.1_cds_QIC59632.1_19	Hypothetical protein	SRR12396379_contig_29	100	168	2.49e-83	311	168	100
CP047882.1_cds_QIC59633.1_20	IS66 family insertion sequence hypothetical protein	SRR12396379_contig_29	100	330	4.71e-173	610	330	100
CP047882.1_cds_QIC59634.1_23	type II toxin-antitoxin system RelE/ParE family toxin	SRR12396379_contig_29	100	306	9.51e-160	566	306	100
CP047882.1_cds_QIC59635.1_25	hypothetical protein	SRR12396379_contig_29	100	336	2.21e-176	621	336	100
CP047882.1_cds_QIC59636.1_26	PIN domain-containing protein	SRR12396379_contig_29	100	279	8.78e-145	516	279	100
CP047882.1_cds_QIC59637.1_28	DUF1778 domain-containing protein	SRR12396379_contig_29	100	285	4.15e-148	527	285	100
CP047882.1_cds_QIC59638.1_29	GNAT family N-acetyltransferase	SRR12396379_contig_29	100	483	0	893	483	100
CP047882.1_cds_QIC59639.1_31	hemolysin expression modulator Hha	SRR12396379_contig_29	100	210	1.45e-106	388	210	100
CP047882.1_cds_QIC59640.1_34	hypothetical protein	SRR12396379_contig_29	100	243	7.74e-125	449	243	100
CP047882.1_cds_QIC59641.1_35	Rpn family recombination-promoting nuclease/putative transposase	SRR12396379_contig_29	99.896	957	0	1762	957	100
CP047882.1_cds_QIC59642.1_36	hypothetical protein	SRR12396379_contig_29	100	228	1.57e-116	422	228	100
CP047882.1_cds_QIC59643.1_37	helix-turn-helix domain-containing protein	SRR12396379_contig_29	100	252	8.00e-130	466	252	100
CP047882.1_cds_QIC59644.1_38	IS200/IS605 family element transposase accessory protein TnpB	SRR12396379_contig_29	100	1209	0	2233	1209	100
CP047882.1_cds_QIC59645.1_42	transcriptional regulator	SRR12396379_contig_29	100	321	4.60e-168	593	321	100
CP047882.1_cds_QIC59646.1_43	fimbrial protein	SRR12396379_contig_29	100	540	0	998	540	100
CP047882.1_cds_QIC59647.1_44	F4 (K88) fimbrial usher FaeD	SRR12396379_contig_29	99.959	2433	0	4488	2433	100
CP047882.1_cds_QIC59648.1_45	fimbria/pilus periplasmic chaperone	SRR12396379_contig_29	100	786	0	1452	786	100
CP047882.1_cds_QIC59649.1_47	hypothetical protein	SRR12396379_contig_29	100	825	0	1524	825	100
CP047882.1_cds_QIC59650.1_48	F4 (K88) fimbria minor subunit FaeH	SRR12396379_contig_29	100	792	0	1463	792	100
CP047882.1_cds_QIC59651.1_49	fimbrial protein	SRR12396379_contig_29	100	765	0	1413	765	100
CP047882.1_cds_QIC59652.1_50	hypothetical protein	SRR12396379_contig_29	100	591	0	1092	591	100
CP047882.1_cds_QIC59653.1_51	faeA-like family protein	SRR12396379_contig_29	100	213	3.17e-108	394	213	100
CP047882.1_cds_QIC59654.1_52	hypothetical protein	SRR12396379_contig_29	100	162	5.15e-80	300	162	100
CP047882.1_cds_QIC59655.1_53	hypothetical protein	SRR12396379_contig_29	100	849	0	1568	849	100
CP047882.1_cds_QIC59656.1_54	PIN domain-containing protein	SRR12396379_contig_29	100	417	0	771	417	100
CP047882.1_cds_QIC59657.1_55	AbrB/MazE/SpoVT family DNA-binding domain-containing protein	SRR12396379_contig_29	100	231	3.42e-118	427	231	100
CP047882.1_cds_QIC59658.1_56	type II toxin-antitoxin system antitoxin CcdA	SRR12396379_contig_29	100	219	1.51e-111	405	219	100
CP047882.1_cds_QIC59659.1_57	type II toxin-antitoxin system toxin CcdB	SRR12396379_contig_29	100	306	9.51e-160	566	306	100
CP047882.1_cds_QIC59660.1_58	cytoplasmic protein	SRR12396379_contig_29	100	291	1.96e-151	538	291	100
CP047882.1_cds_QIC59661.1_62	fimbrial protein	SRR12396379_contig_29	100	537	0	992	537	100
CP047882.1_cds_QIC59662.1_65	fimbrial protein	SRR12396379_contig_29	100	1050	0	1940	1050	100
CP047882.1_cds_QIC59663.1_66	hypothetical protein	SRR12396379_contig_29	100	330	4.71e-173	610	330	100
CP047882.1_cds_QIC59827.1_22	damage-inducible protein J	SRR12396379_contig_29	100	288	9.03e-150	532	288	100
CP047882.1_cds_QIC59828.1_46	fimbrial protein	SRR12396379_contig_29	100	492	0	909	492	100
CP047882.1_cds_QIC59829.1_63	fimbria/pilus periplasmic chaperone	SRR12396379_contig_29	100	663	0	1225	663	100
CP047882.1_cds_QIC59830.1_64	fimbria/pilus outer membrane usher protein	SRR12396379_contig_29	100	2553	0	4715	2553	100
CP047882.1_cds_GVI52_23015_33	IS256 family transposase	SRR12396379_contig_3	83.249	985	0	883	974	99
CP047882.1_cds_GVI52_23290_88	IS256 family transposase	SRR12396379_contig_3	89.928	834	0	1075	908	92
CP047882.1_cds_GVI52_23310_92	IS256 family transposase	SRR12396379_contig_3	92.929	297	9.74e-120	433	297	100
CP047882.1_cds_GVI52_23435_117	NAD(P)-dependent oxidoreductase	SRR12396379_contig_31	100	90	2.59e-40	167	90	100
CP047882.1_cds_GVI52_23450_120	IS256 family transposase	SRR12396379_contig_31	100	138	9.39e-67	255	138	100
CP047882.1_cds_GVI52_23465_123	transposase	SRR12396379_contig_31	100	105	1.46e-48	195	105	100
CP047882.1_cds_GVI52_23470_124	tyrosine-type recombinase/integrase	SRR12396379_contig_31	100	609	0	1125	609	100
CP047882.1_cds_GVI52_23480_126	IS110 family transposase	SRR12396379_contig_31	100	192	1.33e-96	355	192	100
CP047882.1_cds_GVI52_23485_127	IS3 family transposase	SRR12396379_contig_31	100	414	0	765	414	100
CP047882.1_cds_GVI52_23490_128	pilus assembly protein	SRR12396379_contig_31	100	105	1.46e-48	195	105	100
CP047882.1_cds_GVI52_23495_129	hypothetical protein	SRR12396379_contig_31	100	188	2.16e-94	348	188	100
CP047882.1_cds_QIC59684.1_101	hypothetical protein	SRR12396379_contig_31	100	258	3.80e-133	477	258	100
CP047882.1_cds_QIC59685.1_102	N-acetylmuramoyl-L-alanine amidase	SRR12396379_contig_31	100	789	0	1458	789	100
CP047882.1_cds_QIC59686.1_103	siderophore yersiniabactin receptor FyuA	SRR12396379_contig_31	100	2022	0	3735	2022	100
CP047882.1_cds_QIC59687.1_104	yersiniabactin biosynthesis salycil-AMP ligase YbtE	SRR12396379_contig_31	100	1578	0	2915	1578	100
CP047882.1_cds_QIC59688.1_105	yersiniabactin biosynthesis thioesterase YbtT	SRR12396379_contig_31	100	804	0	1485	804	100
CP047882.1_cds_QIC59689.1_106	yersiniabactin biosynthesis oxidoreductase YbtU	SRR12396379_contig_31	100	1101	0	2034	1101	100
CP047882.1_cds_QIC59690.1_107	yersiniabactin polyketide synthase HMWP1	SRR12396379_contig_31	100	9498	0	17540	9498	100
CP047882.1_cds_QIC59691.1_108	yersiniabactin non-ribosomal peptide synthetase HMWP2	SRR12396379_contig_31	100	6108	0	11280	6108	100
CP047882.1_cds_QIC59692.1_109	yersiniabactin transcriptional regulator YbtA	SRR12396379_contig_31	100	960	0	1773	960	100
CP047882.1_cds_QIC59693.1_110	yersiniabactin ABC transporter ATP-binding/permease protein YbtP	SRR12396379_contig_31	100	1803	0	3330	1803	100
CP047882.1_cds_QIC59694.1_111	yersiniabactin ABC transporter ATP-binding/permease protein YbtQ	SRR12396379_contig_31	100	1803	0	3330	1803	100
CP047882.1_cds_QIC59695.1_112	yersiniabactin-associated zinc MFS transporter YbtX	SRR12396379_contig_31	100	1281	0	2366	1281	100
CP047882.1_cds_QIC59696.1_113	yersiniabactin biosynthesis salicylate synthase YbtS	SRR12396379_contig_31	100	1332	0	2460	1332	100
CP047882.1_cds_QIC59697.1_114	hypothetical protein	SRR12396379_contig_31	100	300	2.01e-156	555	300	100
CP047882.1_cds_QIC59698.1_115	PhoPQ-regulated protein	SRR12396379_contig_31	100	1488	0	2748	1488	100
CP047882.1_cds_QIC59699.1_116	alpha/beta fold hydrolase	SRR12396379_contig_31	100	861	0	1591	861	100
CP047882.1_cds_QIC59700.1_119	tyrosine-type recombinase/integrase	SRR12396379_contig_31	100	1014	0	1873	1014	100
CP047882.1_cds_QIC59701.1_122	hypothetical protein	SRR12396379_contig_31	100	168	2.49e-83	311	168	100
CP047882.1_cds_QIC59702.1_130	MFS transporter	SRR12396379_contig_31	100	1389	0	2566	1389	100
CP047882.1_cds_QIC59703.1_131	NirD/YgiW/YdeI family stress tolerance protein	SRR12396379_contig_31	100	369	0	682	369	100
CP047882.1_cds_QIC59833.1_118	hypothetical protein	SRR12396379_contig_31	100	291	1.96e-151	538	291	100
CP047882.1_cds_QIC59834.1_121	hypothetical protein	SRR12396379_contig_31	100	129	8.70e-62	239	129	100
CP047882.1_cds_QIC59835.1_125	Par-like protein	SRR12396379_contig_31	100	180	5.76e-90	333	180	100
CP047882.1_cds_GVI52_22860_2	DDE-type integrase/transposase/recombinase	SRR12396379_contig_37	100	848	0	1567	848	100
CP047882.1_cds_GVI52_22875_5	IS256 family transposase	SRR12396379_contig_37	100	263	6.44e-136	486	263	100
CP047882.1_cds_GVI52_24220_274	Fic family protein	SRR12396379_contig_37	99.907	1077	0	1984	1077	100
CP047882.1_cds_GVI52_24230_276	recombinase family protein	SRR12396379_contig_37	100	641	0	1184	641	100
CP047882.1_cds_GVI52_24235_277	Rpn family recombination-promoting	SRR12396379_contig_37	99.219	512	0	924	512	100
CP047882.1_cds_GVI52_24240_278	transposase	SRR12396379_contig_37	100	1020	0	1884	1020	100
CP047882.1_cds_GVI52_24245_279	IS3 family transposase	SRR12396379_contig_37	100	273	1.85e-141	505	273	100
CP047882.1_cds_GVI52_24250_280	helix-turn-helix domain-containing protein	SRR12396379_contig_37	100	285	4.15e-148	527	285	100
CP047882.1_cds_QIC59619.1_1	repB	SRR12396379_contig_37	100	1011	0	1868	1011	100
CP047882.1_cds_QIC59620.1_3	Hypothetical protein	SRR12396379_contig_37	100	267	3.92e-138	494	267	100
CP047882.1_cds_QIC59621.1_4	Kup potassium transporter	SRR12396379_contig_37	100	1881	0	3474	1881	100
CP047882.1_cds_QIC59622.1_6	Prepilin peptidase	SRR12396379_contig_37	100	759	0	1402	759	100
CP047882.1_cds_QIC59623.1_7	transglycosylase SLT domain-containing protein	SRR12396379_contig_37	100	429	0	793	429	100
CP047882.1_cds_QIC59624.1_8	Hypothetical protein	SRR12396379_contig_37	100	469	0	867	498	94
CP047882.1_cds_QIC59823.1_275	DNA repair protein RadC	SRR12396379_contig_37	100	513	0	948	513	100
CP047882.1_cds_QIC59824.1_281	transposase	SRR12396379_contig_37	100	159	2.34e-78	294	159	100
CP047882.1_cds_QIC59825.1_282	ParB/RepB/Spo0J family plasmid partition	SRR12396379_contig_37	100	960	0	1773	960	100
CP047882.1_cds_QIC59826.1_283	plasmid-partitioning protein SopA	SRR12396379_contig_37	100	1167	0	2156	1167	100
CP047882.1_cds_QIC59846.1_273	MFS transporter	SRR12396379_contig_37	99.918	1221	0	2250	1221	100
CP047882.1_cds_GVI52_23680_166	Tn3-like element TnAs1 family transposase	SRR12396379_contig_39	100	1752	0	3236	1752	100
CP047882.1_cds_QIC59725.1_161	relaxase	SRR12396379_contig_39	100	243	7.74e-125	449	243	100
CP047882.1_cds_QIC59726.1_163	tetracycline efflux MFS transporter Tet(A)	SRR12396379_contig_39	100	1200	0	2217	1200	100
CP047882.1_cds_QIC59727.1_164	EamA family transporter	SRR12396379_contig_39	100	885	0	1635	885	100
CP047882.1_cds_QIC59728.1_165	isochorismatase family protein	SRR12396379_contig_39	100	393	0	726	393	100
CP047882.1_cds_QIC59729.1_167	hypothetical protein	SRR12396379_contig_39	100	264	1.80e-136	488	264	100
CP047882.1_cds_QIC59730.1_169	transcription termination factor NusG	SRR12396379_contig_39	100	534	0	987	534	100
CP047882.1_cds_QIC59731.1_170	conjugal transfer protein TraC	SRR12396379_contig_39	100	684	0	1264	684	100
CP047882.1_cds_QIC59732.1_171	PilI type IV pilus biogenesis protein	SRR12396379_contig_39	100	255	1.74e-131	472	255	100
CP047882.1_cds_QIC59733.1_172	hypothetical protein	SRR12396379_contig_39	100	261	8.27e-135	483	261	100
CP047882.1_cds_QIC59734.1_173	type IV pilus biogenesis lipoprotein PilL	SRR12396379_contig_39	100	1068	0	1973	1068	100
CP047882.1_cds_QIC59735.1_174	type IV pilus biogenesis protein PilM	SRR12396379_contig_39	100	438	0	809	438	100
CP047882.1_cds_QIC59736.1_175	PilN family type IVB pilus formation outer membrane protein	SRR12396379_contig_39	99.287	1683	0	3042	1683	100
CP047882.1_cds_QIC59737.1_176	type 4b pilus protein Pil02	SRR12396379_contig_39	99.383	1296	0	2350	1296	100
CP047882.1_cds_QIC59738.1_177	type IV pilus biogenesis protein PilP	SRR12396379_contig_39	98.896	453	0	809	453	100
CP047882.1_cds_QIC59739.1_178	ATP-binding protein	SRR12396379_contig_39	98.842	1554	0	2771	1554	100
CP047882.1_cds_QIC59740.1_179	pilus assembly protein PilR	SRR12396379_contig_39	98.343	1086	0	1906	1086	100
CP047882.1_cds_QIC59741.1_180	pilus assembly protein PilX	SRR12396379_contig_39	98.862	615	0	1098	615	100
CP047882.1_cds_QIC59742.1_181	transglycosylase SLT domain-containing protein	SRR12396379_contig_39	99.643	561	0	1026	561	100
CP047882.1_cds_QIC59743.1_182	prepilin peptidase	SRR12396379_contig_39	99.391	657	0	1192	657	100
CP047882.1_cds_QIC59840.1_162	tetracycline resistance transcriptional repressor TetR(A)	SRR12396379_contig_39	100	651	0	1203	651	100
CP047882.1_cds_QIC59841.1_168	conjugal transfer protein TraA	SRR12396379_contig_39	100	237	1.63e-121	438	237	100
CP047882.1_cds_QIC59711.1_144	class 1 integron integrase IntI1	SRR12396379_contig_42	100	1014	0	1873	1014	100
CP047882.1_cds_QIC59712.1_146	quaternary ammonium compound efflux SMR transporter QacEdelta1	SRR12396379_contig_42	100	348	0	643	348	100
CP047882.1_cds_QIC59713.1_147	sulfonamide-resistant dihydropteroate synthase Sul1	SRR12396379_contig_42	100	840	0	1552	840	100
CP047882.1_cds_QIC59714.1_148	GNAT family N-acetyltransferase	SRR12396379_contig_42	100	501	0	926	501	100
CP047882.1_cds_QIC59715.1_150	IS21-like element IS1326 family transposase	SRR12396379_contig_42	100	1524	0	2815	1524	100
CP047882.1_cds_QIC59716.1_151	AAA family ATPase	SRR12396379_contig_42	100	861	0	1591	861	100
CP047882.1_cds_QIC59717.1_152	DDE-type integrase/transposase/recombinase	SRR12396379_contig_42	100	1716	0	3169	1716	100
CP047882.1_cds_QIC59718.1_153	EAL domain-containing protein	SRR12396379_contig_42	100	708	0	1308	708	100
CP047882.1_cds_QIC59719.1_154	broad-spectrum mercury transporter MerE	SRR12396379_contig_42	100	237	1.63e-121	438	237	100
CP047882.1_cds_QIC59720.1_155	mercury resistance co-regulator MerD	SRR12396379_contig_42	100	363	0	671	363	100
CP047882.1_cds_QIC59721.1_156	mercury(II) reductase	SRR12396379_contig_42	100	1695	0	3131	1695	100
CP047882.1_cds_QIC59722.1_158	mercury resistance system periplasmic binding protein MerP	SRR12396379_contig_42	100	276	4.03e-143	510	276	100
CP047882.1_cds_QIC59723.1_159	mercuric transport protein MerT	SRR12396379_contig_42	100	351	0	649	351	100
CP047882.1_cds_QIC59724.1_160	Hg(II)-responsive transcriptional regulator	SRR12396379_contig_42	100	435	0	804	435	100
CP047882.1_cds_QIC59837.1_145	ANT(3'')-Ia family aminoglycoside nucleotidyltransferase AadA1	SRR12396379_contig_42	100	792	0	1463	792	100
CP047882.1_cds_QIC59838.1_149	ATP-binding protein	SRR12396379_contig_42	100	783	0	1447	783	100
CP047882.1_cds_QIC59839.1_157	organomercurial transporter MerC	SRR12396379_contig_42	100	423	0	782	423	100
CP047882.1_cds_GVI52_23280_86	hypothetical protein	SRR12396379_contig_43	100	132	1.92e-63	244	132	100
CP047882.1_cds_GVI52_23290_88	IS256 family transposase	SRR12396379_contig_43	99.559	908	0	1655	908	100
CP047882.1_cds_GVI52_23305_91	IS21 family transposase	SRR12396379_contig_43	100	1503	0	2776	1503	100
CP047882.1_cds_GVI52_23310_92	IS256 family transposase	SRR12396379_contig_43	100	297	9.27e-155	549	297	100
CP047882.1_cds_GVI52_23325_95	IS200/IS605 family transposase	SRR12396379_contig_43	100	437	0	808	437	100
CP047882.1_cds_GVI52_23350_100	transposase	SRR12396379_contig_43	100	267	3.92e-138	494	267	100
CP047882.1_cds_QIC59676.1_87	hypothetical protein	SRR12396379_contig_43	100	1116	0	2061	1116	100
CP047882.1_cds_QIC59677.1_90	ATP-binding protein	SRR12396379_contig_43	100	462	0	854	462	100
CP047882.1_cds_QIC59678.1_93	APH(6) family putative aminoglycoside O-phosphotransferase	SRR12396379_contig_43	100	828	0	1530	828	100
CP047882.1_cds_QIC59679.1_94	hypothetical protein	SRR12396379_contig_43	100	186	2.77e-93	344	186	100
CP047882.1_cds_QIC59680.1_96	helix-turn-helix domain-containing protein	SRR12396379_contig_43	100	300	2.01e-156	555	300	100
CP047882.1_cds_QIC59681.1_97	helix-turn-helix domain-containing protein	SRR12396379_contig_43	100	1215	0	2244	1215	100
CP047882.1_cds_QIC59682.1_98	transporter	SRR12396379_contig_43	100	1299	0	2399	1299	100
CP047882.1_cds_QIC59683.1_99	methionine gamma-lyase	SRR12396379_contig_43	100	1197	0	2211	1197	100
CP047882.1_cds_QIC59832.1_89	ATP-binding protein	SRR12396379_contig_43	100	327	2.17e-171	604	327	100
CP047882.1_cds_GVI52_23540_138	hypothetical protein	SRR12396379_contig_44	100	529	0	977	529	100
CP047882.1_cds_GVI52_24235_277	Rpn family recombination-promoting	SRR12396379_contig_44	91.373	510	0	697	512	99
CP047882.1_cds_QIC59705.1_133	Rpn family recombination-promoting nuclease/putative transposase	SRR12396379_contig_44	100	978	0	1807	978	100
CP047882.1_cds_QIC59706.1_134	arginine/agmatine antiporter	SRR12396379_contig_44	100	1338	0	2471	1338	100
CP047882.1_cds_QIC59707.1_135	dicarboxylate transporter/tellurite-resistance protein TehA	SRR12396379_contig_44	100	1074	0	1984	1074	100
CP047882.1_cds_QIC59708.1_136	arginine decarboxylase	SRR12396379_contig_44	99.956	2268	0	4183	2268	100
CP047882.1_cds_QIC59709.1_137	helix-turn-helix domain-containing protein	SRR12396379_contig_44	100	309	2.07e-161	571	309	100
CP047882.1_cds_QIC59836.1_139	3'-5' exonuclease	SRR12396379_contig_44	100	731	0	1351	792	92
CP047882.1_cds_GVI52_23185_67	IS110 family transposase	SRR12396379_contig_48	100	257	1.36e-132	475	257	100
CP047882.1_cds_GVI52_23190_68	IS3 family transposase	SRR12396379_contig_48	100	261	8.27e-135	483	261	100
CP047882.1_cds_GVI52_23195_69	group II intron reverse transcriptase/maturase	SRR12396379_contig_48	100	1176	0	2172	1176	100
CP047882.1_cds_GVI52_23200_70	transposase	SRR12396379_contig_48	100	611	0	1129	611	100
CP047882.1_cds_GVI52_23210_72	IS3 family transposase	SRR12396379_contig_48	100	395	0	730	395	100
CP047882.1_cds_QIC59664.1_73	CaiF/GrlA family transcriptional regulator	SRR12396379_contig_48	100	426	0	787	426	100
CP047882.1_cds_QIC59665.1_74	transcriptional regulator	SRR12396379_contig_48	99.861	720	0	1325	720	100
CP047882.1_cds_QIC59666.1_75	hypothetical protein	SRR12396379_contig_48	100	561	0	1037	561	100
CP047882.1_cds_QIC59831.1_71	helix-turn-helix domain-containing protein	SRR12396379_contig_48	100	72	1.93e-30	134	72	100
CP047882.1_cds_QIC59682.1_98	transporter	SRR12396379_contig_5	95.304	1299	0	2061	1299	100
CP047882.1_cds_GVI52_23240_78	IS4 family transposase	SRR12396379_contig_52	100	1193	0	2204	1193	100
CP047882.1_cds_QIC59668.1_77	ATP-binding cassette domain-containing protein	SRR12396379_contig_52	100	2103	0	3884	2103	100
CP047882.1_cds_QIC59669.1_79	hypothetical protein	SRR12396379_contig_52	100	162	5.15e-80	300	162	100
CP047882.1_cds_QIC59670.1_80	hypothetical protein	SRR12396379_contig_54	100	363	0	671	363	100
CP047882.1_cds_QIC59671.1_81	CaiF/GrlA family transcriptional regulator	SRR12396379_contig_54	100	438	0	809	438	100
CP047882.1_cds_QIC59672.1_82	hypothetical protein	SRR12396379_contig_54	99.583	480	0	874	480	100
CP047882.1_cds_QIC59674.1_84	EAL domain-containing protein	SRR12396379_contig_56	100	759	0	1402	759	100
CP047882.1_cds_QIC59706.1_134	arginine/agmatine antiporter	SRR12396379_contig_6	80.277	1298	0	979	1338	97
CP047882.1_cds_QIC59625.1_9	IS630 family transposase	SRR12396379_contig_63	100	1038	0	1917	1038	100
CP047882.1_cds_QIC59704.1_132	IS630 family transposase	SRR12396379_contig_63	100	1038	0	1917	1038	100
CP047882.1_cds_QIC59710.1_143	IS6-like element IS26 family transposase	SRR12396379_contig_69	100	705	0	1303	705	100
CP047882.1_cds_QIC59814.1_262	IS6-like element IS26 family transposase	SRR12396379_contig_69	100	705	0	1303	705	100
CP047882.1_cds_QIC59822.1_272	IS6 family transposase	SRR12396379_contig_69	100	640	0	1182	666	96	91.8728	TRUE
CP047882.1_cds_QIC59706.1_134	arginine/agmatine antiporter	SRR12396381_contig_16	80.277	1298	0	979	1338	97
CP047882.1_cds_GVI52_23970_224	DUF1472 domain-containing protein	SRR12396381_contig_19	99.029	309	2.08e-156	555	309	100
CP047882.1_cds_GVI52_23970_224	DUF1472 domain-containing protein	SRR12396381_contig_19	97.087	309	2.11e-146	521	309	100
CP047882.1_cds_GVI52_23980_226	plasmid SOS inhibition protein A	SRR12396381_contig_19	100	462	0	854	462	100
CP047882.1_cds_GVI52_24045_239	hypothetical protein	SRR12396381_contig_19	97.352	793	0	1347	810	98
CP047882.1_cds_GVI52_24065_243	hypothetical protein	SRR12396381_contig_19	99.016	305	1.23e-153	545	305	99
CP047882.1_cds_QIC59656.1_54	PIN domain-containing protein	SRR12396381_contig_19	84.928	418	3.04e-116	422	417	100
CP047882.1_cds_QIC59657.1_55	AbrB/MazE/SpoVT family DNA-binding domain-containing protein	SRR12396381_contig_19	87.446	231	7.90e-70	267	231	100
CP047882.1_cds_QIC59745.1_185	conjugal transfer protein TraE	SRR12396381_contig_19	99.394	825	0	1496	825	100
CP047882.1_cds_QIC59746.1_186	conjugal transfer protein TraF	SRR12396381_contig_19	99.751	1203	0	2206	1203	100
CP047882.1_cds_QIC59747.1_187	lipopolysaccharide core heptose(II)-phosphate phosphatase	SRR12396381_contig_19	99.316	585	0	1059	585	100
CP047882.1_cds_QIC59748.1_188	IncI1-type conjugal transfer lipoprotein TraH	SRR12396381_contig_19	100	459	0	848	459	100
CP047882.1_cds_QIC59749.1_189	IncI1-type conjugal transfer lipoprotein TraI	SRR12396381_contig_19	99.756	819	0	1502	819	100
CP047882.1_cds_QIC59750.1_190	plasmid transfer ATPase TraJ	SRR12396381_contig_19	99.391	1149	0	2084	1149	100
CP047882.1_cds_QIC59751.1_191	conjugal transfer protein	SRR12396381_contig_19	99.656	291	9.13e-150	532	291	100
CP047882.1_cds_QIC59752.1_192	DUF1669 domain-containing protein	SRR12396381_contig_19	99.457	552	0	1003	552	100
CP047882.1_cds_QIC59753.1_194	conjugal transfer protein	SRR12396381_contig_19	100	348	0	643	348	100
CP047882.1_cds_QIC59754.1_195	conjugal transfer protein TraM	SRR12396381_contig_19	100	693	0	1280	693	100
CP047882.1_cds_QIC59755.1_196	IncI1-type conjugal transfer protein TraN	SRR12396381_contig_19	99.695	984	0	1801	984	100
CP047882.1_cds_QIC59756.1_197	conjugal transfer protein TraO	SRR12396381_contig_19	99.845	1290	0	2372	1290	100
CP047882.1_cds_QIC59757.1_198	IncI1-type conjugal transfer protein TraP	SRR12396381_contig_19	99.858	705	0	1297	705	100
CP047882.1_cds_QIC59758.1_199	conjugal transfer protein TraQ	SRR12396381_contig_19	100	528	0	976	528	100
CP047882.1_cds_QIC59759.1_200	IncI1-type conjugal transfer protein TraR	SRR12396381_contig_19	99.753	405	0	743	405	100
CP047882.1_cds_QIC59760.1_201	putative conjugal transfer protein TraS	SRR12396381_contig_19	100	189	6.06e-95	350	189	100
CP047882.1_cds_QIC59761.1_202	IncI1-type conjugal transfer protein TraT	SRR12396381_contig_19	99.001	801	0	1435	801	100
CP047882.1_cds_QIC59762.1_203	IncI1-type conjugal transfer protein TraU	SRR12396381_contig_19	99.507	3045	0	5541	3045	100
CP047882.1_cds_QIC59763.1_204	IncI1-type conjugal transfer protein TraV	SRR12396381_contig_19	99.35	615	0	1114	615	100
CP047882.1_cds_QIC59764.1_205	IncI1-type conjugal transfer protein TraW	SRR12396381_contig_19	99.667	1203	0	2200	1203	100
CP047882.1_cds_QIC59765.1_206	IncI1-type conjugal transfer protein TraX	SRR12396381_contig_19	99.487	585	0	1064	585	100
CP047882.1_cds_QIC59768.1_209	HEAT repeat domain-containing protein	SRR12396381_contig_19	100	210	1.45e-106	388	210	100
CP047882.1_cds_QIC59770.1_211	IncI1-type conjugal transfer protein TrbA	SRR12396381_contig_19	99.09	1209	0	2172	1209	100
CP047882.1_cds_QIC59771.1_212	IncI1-type conjugal transfer protein TrbB	SRR12396381_contig_19	99.066	1071	0	1923	1071	100
CP047882.1_cds_QIC59772.1_213	conjugal transfer protein TrbC	SRR12396381_contig_19	99.782	2292	0	4205	2292	100
CP047882.1_cds_QIC59773.1_214	IncI1-type relaxase NikB	SRR12396381_contig_19	99.074	2700	0	4848	2700	100
CP047882.1_cds_QIC59774.1_215	IncI1-type relaxosome accessory protein NikA	SRR12396381_contig_19	100	333	1.02e-174	616	333	100
CP047882.1_cds_QIC59775.1_216	Molybdopterin-guanine dinucleotide biosynthesis protein MobC	SRR12396381_contig_19	99.405	336	4.78e-173	610	336	100
CP047882.1_cds_QIC59776.1_217	DUF4942 domain-containing protein	SRR12396381_contig_19	97.998	849	0	1474	849	100
CP047882.1_cds_QIC59777.1_218	XRE family transcriptional regulator	SRR12396381_contig_19	98.016	252	1.74e-121	438	252	100
CP047882.1_cds_QIC59778.1_219	hypothetical protein	SRR12396381_contig_19	85.135	222	1.46e-51	206	198	100
CP047882.1_cds_QIC59779.1_220	Rpn family recombination-promoting nuclease/putative transposase	SRR12396381_contig_19	98.798	915	0	1629	915	100
CP047882.1_cds_QIC59780.1_221	hypothetical protein	SRR12396381_contig_19	99.625	267	1.82e-136	488	267	100
CP047882.1_cds_QIC59781.1_222	post-segregation killing protein PndC	SRR12396381_contig_19	100	435	0	804	435	100
CP047882.1_cds_QIC59782.1_223	antirestriction protein ArdA	SRR12396381_contig_19	99.202	501	0	904	501	100
CP047882.1_cds_QIC59783.1_225	hypothetical protein	SRR12396381_contig_19	99.497	597	0	1086	597	100
CP047882.1_cds_QIC59787.1_231	ParB/RepB/Spo0J family partition protein	SRR12396381_contig_19	93.874	1959	0	2953	1959	100
CP047882.1_cds_QIC59788.1_232	DUF905 domain-containing protein	SRR12396381_contig_19	89.03	237	1.71e-76	289	234	100
CP047882.1_cds_QIC59789.1_233	single-stranded DNA-binding protein	SRR12396381_contig_19	99.242	528	0	953	528	100
CP047882.1_cds_QIC59790.1_234	hypothetical protein	SRR12396381_contig_19	98.408	314	2.75e-155	551	315	99
CP047882.1_cds_QIC59791.1_235	hypothetical protein	SRR12396381_contig_19	94.792	192	6.30e-80	300	192	100
CP047882.1_cds_QIC59792.1_236	DUF1380 domain-containing protein	SRR12396381_contig_19	96.462	424	0	699	423	100
CP047882.1_cds_QIC59793.1_237	antirestriction protein	SRR12396381_contig_19	98.592	426	0	754	426	100
CP047882.1_cds_QIC59794.1_238	DUF1472 domain-containing protein	SRR12396381_contig_19	98.08	573	0	998	573	100
CP047882.1_cds_QIC59795.1_240	DUF1380 domain-containing protein	SRR12396381_contig_19	91.724	435	2.94e-171	604	435	100
CP047882.1_cds_QIC59797.1_242	DNA methylase	SRR12396381_contig_19	93.149	686	0	1003	684	100
CP047882.1_cds_QIC59798.1_245	protein ImpC	SRR12396381_contig_19	100	249	3.67e-128	460	249	100
CP047882.1_cds_QIC59799.1_246	translesion error-prone DNA polymerase V autoproteolytic subunit	SRR12396381_contig_19	100	438	0	809	438	100
CP047882.1_cds_QIC59800.1_247	translesion error-prone DNA polymerase V subunit UmuC	SRR12396381_contig_19	99.179	1218	0	2194	1275	96
CP047882.1_cds_QIC59805.1_252	tyrosine-type recombinase/integrase	SRR12396381_contig_19	92.138	725	0	1022	780	93
CP047882.1_cds_QIC59810.1_257	hypothetical protein	SRR12396381_contig_19	96.899	258	8.34e-120	433	258	100
CP047882.1_cds_QIC59811.1_258	hypothetical protein	SRR12396381_contig_19	96.447	591	0	976	591	100
CP047882.1_cds_QIC59812.1_259	AAA family ATPase	SRR12396381_contig_19	97.047	1558	0	2621	1557	100
CP047882.1_cds_QIC59813.1_260	proQ/FINO family protein	SRR12396381_contig_19	95.955	618	0	1003	618	100
CP047882.1_cds_QIC59842.1_193	DNA primase	SRR12396381_contig_19	95.78	3768	0	6078	3768	100
CP047882.1_cds_QIC59843.1_230	conjugation system SOS inhibitor PsiB	SRR12396381_contig_19	98.391	435	0	765	435	100
CP047882.1_cds_QIC59844.1_244	DUF1281 domain-containing protein	SRR12396381_contig_19	93.031	904	0	1319	903	100
CP047882.1_cds_GVI52_22900_10	Hypothetical protein	SRR12396381_contig_23	100	2850	0	5264	2856	99
CP047882.1_cds_GVI52_22915_13	IS481 family transposase	SRR12396381_contig_23	100	606	0	1120	606	100
CP047882.1_cds_GVI52_22935_17	Integrase	SRR12396381_contig_23	100	288	9.03e-150	532	288	100
CP047882.1_cds_GVI52_22955_21	site-specific tyrosine recombinase XerC	SRR12396381_contig_23	100	845	0	1561	845	100
CP047882.1_cds_GVI52_22970_24	DUF977 family protein	SRR12396381_contig_23	100	427	0	789	427	100
CP047882.1_cds_GVI52_22985_27	helix-turn-helix domain-containing protein	SRR12396381_contig_23	100	75	4.40e-32	139	75	100
CP047882.1_cds_GVI52_23000_30	IS256 family transposase	SRR12396381_contig_23	100	427	0	789	427	100
CP047882.1_cds_GVI52_23010_32	IS256 family transposase	SRR12396381_contig_23	100	353	0	652	353	100
CP047882.1_cds_GVI52_23015_33	IS256 family transposase	SRR12396381_contig_23	100	974	0	1799	974	100
CP047882.1_cds_GVI52_23045_39	nikA protein	SRR12396381_contig_23	100	333	1.02e-174	616	333	100
CP047882.1_cds_GVI52_23050_40	relaxase NikB	SRR12396381_contig_23	100	911	0	1683	911	100
CP047882.1_cds_GVI52_23055_41	dolichol monophosphate mannose synthase	SRR12396381_contig_23	100	188	2.16e-94	348	188	100
CP047882.1_cds_GVI52_23145_59	3'-5' exonuclease	SRR12396381_contig_23	100	351	0	649	351	100
CP047882.1_cds_GVI52_23150_60	cytoplasmic protein	SRR12396381_contig_23	100	87	1.15e-38	161	87	100
CP047882.1_cds_GVI52_23155_61	helix-turn-helix domain-containing protein	SRR12396381_contig_23	100	716	0	1323	716	100
CP047882.1_cds_GVI52_23185_67	IS110 family transposase	SRR12396381_contig_23	100	257	1.36e-132	475	257	100
CP047882.1_cds_GVI52_23190_68	IS3 family transposase	SRR12396381_contig_23	100	261	8.27e-135	483	261	100
CP047882.1_cds_GVI52_23195_69	group II intron reverse transcriptase/maturase	SRR12396381_contig_23	100	1176	0	2172	1176	100
CP047882.1_cds_GVI52_23200_70	transposase	SRR12396381_contig_23	100	611	0	1129	611	100
CP047882.1_cds_GVI52_23210_72	IS3 family transposase	SRR12396381_contig_23	100	395	0	730	395	100
CP047882.1_cds_QIC59626.1_11	Antitoxin PemI	SRR12396381_contig_23	100	258	3.80e-133	477	258	100
CP047882.1_cds_QIC59627.1_12	Type II toxin-antitoxin system PemK/MazF family toxin	SRR12396381_contig_23	100	333	1.02e-174	616	333	100
CP047882.1_cds_QIC59628.1_14	DEAD/DEAH box helicase	SRR12396381_contig_23	100	2223	0	4106	2223	100
CP047882.1_cds_QIC59629.1_15	ATP-binding protein	SRR12396381_contig_23	100	1317	0	2433	1317	100
CP047882.1_cds_QIC59630.1_16	ATPase	SRR12396381_contig_23	100	2310	0	4266	2310	100
CP047882.1_cds_QIC59631.1_18	IS110 family transposase	SRR12396381_contig_23	100	1026	0	1895	1026	100
CP047882.1_cds_QIC59632.1_19	Hypothetical protein	SRR12396381_contig_23	100	168	2.49e-83	311	168	100
CP047882.1_cds_QIC59633.1_20	IS66 family insertion sequence hypothetical protein	SRR12396381_contig_23	100	330	4.71e-173	610	330	100
CP047882.1_cds_QIC59634.1_23	type II toxin-antitoxin system RelE/ParE family toxin	SRR12396381_contig_23	100	306	9.51e-160	566	306	100
CP047882.1_cds_QIC59635.1_25	hypothetical protein	SRR12396381_contig_23	100	336	2.21e-176	621	336	100
CP047882.1_cds_QIC59636.1_26	PIN domain-containing protein	SRR12396381_contig_23	100	279	8.78e-145	516	279	100
CP047882.1_cds_QIC59637.1_28	DUF1778 domain-containing protein	SRR12396381_contig_23	100	285	4.15e-148	527	285	100
CP047882.1_cds_QIC59638.1_29	GNAT family N-acetyltransferase	SRR12396381_contig_23	100	483	0	893	483	100
CP047882.1_cds_QIC59639.1_31	hemolysin expression modulator Hha	SRR12396381_contig_23	100	210	1.45e-106	388	210	100
CP047882.1_cds_QIC59640.1_34	hypothetical protein	SRR12396381_contig_23	100	243	7.74e-125	449	243	100
CP047882.1_cds_QIC59641.1_35	Rpn family recombination-promoting nuclease/putative transposase	SRR12396381_contig_23	99.896	957	0	1762	957	100
CP047882.1_cds_QIC59642.1_36	hypothetical protein	SRR12396381_contig_23	100	228	1.57e-116	422	228	100
CP047882.1_cds_QIC59643.1_37	helix-turn-helix domain-containing protein	SRR12396381_contig_23	100	252	8.00e-130	466	252	100
CP047882.1_cds_QIC59644.1_38	IS200/IS605 family element transposase accessory protein TnpB	SRR12396381_contig_23	100	1209	0	2233	1209	100
CP047882.1_cds_QIC59645.1_42	transcriptional regulator	SRR12396381_contig_23	100	321	4.60e-168	593	321	100
CP047882.1_cds_QIC59646.1_43	fimbrial protein	SRR12396381_contig_23	100	540	0	998	540	100
CP047882.1_cds_QIC59647.1_44	F4 (K88) fimbrial usher FaeD	SRR12396381_contig_23	99.959	2433	0	4488	2433	100
CP047882.1_cds_QIC59648.1_45	fimbria/pilus periplasmic chaperone	SRR12396381_contig_23	100	786	0	1452	786	100
CP047882.1_cds_QIC59649.1_47	hypothetical protein	SRR12396381_contig_23	100	825	0	1524	825	100
CP047882.1_cds_QIC59650.1_48	F4 (K88) fimbria minor subunit FaeH	SRR12396381_contig_23	100	792	0	1463	792	100
CP047882.1_cds_QIC59651.1_49	fimbrial protein	SRR12396381_contig_23	100	765	0	1413	765	100
CP047882.1_cds_QIC59652.1_50	hypothetical protein	SRR12396381_contig_23	100	591	0	1092	591	100
CP047882.1_cds_QIC59653.1_51	faeA-like family protein	SRR12396381_contig_23	100	213	3.17e-108	394	213	100
CP047882.1_cds_QIC59654.1_52	hypothetical protein	SRR12396381_contig_23	100	162	5.15e-80	300	162	100
CP047882.1_cds_QIC59655.1_53	hypothetical protein	SRR12396381_contig_23	100	849	0	1568	849	100
CP047882.1_cds_QIC59656.1_54	PIN domain-containing protein	SRR12396381_contig_23	100	417	0	771	417	100
CP047882.1_cds_QIC59657.1_55	AbrB/MazE/SpoVT family DNA-binding domain-containing protein	SRR12396381_contig_23	100	231	3.42e-118	427	231	100
CP047882.1_cds_QIC59658.1_56	type II toxin-antitoxin system antitoxin CcdA	SRR12396381_contig_23	100	219	1.51e-111	405	219	100
CP047882.1_cds_QIC59659.1_57	type II toxin-antitoxin system toxin CcdB	SRR12396381_contig_23	100	306	9.51e-160	566	306	100
CP047882.1_cds_QIC59660.1_58	cytoplasmic protein	SRR12396381_contig_23	100	291	1.96e-151	538	291	100
CP047882.1_cds_QIC59661.1_62	fimbrial protein	SRR12396381_contig_23	100	537	0	992	537	100
CP047882.1_cds_QIC59662.1_65	fimbrial protein	SRR12396381_contig_23	100	1050	0	1940	1050	100
CP047882.1_cds_QIC59663.1_66	hypothetical protein	SRR12396381_contig_23	100	330	4.71e-173	610	330	100
CP047882.1_cds_QIC59664.1_73	CaiF/GrlA family transcriptional regulator	SRR12396381_contig_23	100	426	0	787	426	100
CP047882.1_cds_QIC59665.1_74	transcriptional regulator	SRR12396381_contig_23	99.861	720	0	1325	720	100
CP047882.1_cds_QIC59666.1_75	hypothetical protein	SRR12396381_contig_23	100	561	0	1037	561	100
CP047882.1_cds_QIC59667.1_76	HlyD family efflux transporter periplasmic adaptor subunit	SRR12396381_contig_23	100	1251	0	2311	1251	100
CP047882.1_cds_QIC59827.1_22	damage-inducible protein J	SRR12396381_contig_23	100	288	9.03e-150	532	288	100
CP047882.1_cds_QIC59828.1_46	fimbrial protein	SRR12396381_contig_23	100	492	0	909	492	100
CP047882.1_cds_QIC59829.1_63	fimbria/pilus periplasmic chaperone	SRR12396381_contig_23	100	663	0	1225	663	100
CP047882.1_cds_QIC59830.1_64	fimbria/pilus outer membrane usher protein	SRR12396381_contig_23	100	2553	0	4715	2553	100
CP047882.1_cds_QIC59831.1_71	helix-turn-helix domain-containing protein	SRR12396381_contig_23	100	72	1.93e-30	134	72	100
CP047882.1_cds_GVI52_23435_117	NAD(P)-dependent oxidoreductase	SRR12396381_contig_29	100	90	2.59e-40	167	90	100
CP047882.1_cds_GVI52_23450_120	IS256 family transposase	SRR12396381_contig_29	100	138	9.39e-67	255	138	100
CP047882.1_cds_GVI52_23465_123	transposase	SRR12396381_contig_29	100	105	1.46e-48	195	105	100
CP047882.1_cds_GVI52_23470_124	tyrosine-type recombinase/integrase	SRR12396381_contig_29	100	609	0	1125	609	100
CP047882.1_cds_GVI52_23480_126	IS110 family transposase	SRR12396381_contig_29	100	192	1.33e-96	355	192	100
CP047882.1_cds_GVI52_23485_127	IS3 family transposase	SRR12396381_contig_29	100	414	0	765	414	100
CP047882.1_cds_GVI52_23490_128	pilus assembly protein	SRR12396381_contig_29	100	105	1.46e-48	195	105	100
CP047882.1_cds_GVI52_23495_129	hypothetical protein	SRR12396381_contig_29	100	188	2.16e-94	348	188	100
CP047882.1_cds_QIC59684.1_101	hypothetical protein	SRR12396381_contig_29	100	258	3.80e-133	477	258	100
CP047882.1_cds_QIC59685.1_102	N-acetylmuramoyl-L-alanine amidase	SRR12396381_contig_29	100	789	0	1458	789	100
CP047882.1_cds_QIC59686.1_103	siderophore yersiniabactin receptor FyuA	SRR12396381_contig_29	100	2022	0	3735	2022	100
CP047882.1_cds_QIC59687.1_104	yersiniabactin biosynthesis salycil-AMP ligase YbtE	SRR12396381_contig_29	100	1578	0	2915	1578	100
CP047882.1_cds_QIC59688.1_105	yersiniabactin biosynthesis thioesterase YbtT	SRR12396381_contig_29	100	804	0	1485	804	100
CP047882.1_cds_QIC59689.1_106	yersiniabactin biosynthesis oxidoreductase YbtU	SRR12396381_contig_29	100	1101	0	2034	1101	100
CP047882.1_cds_QIC59690.1_107	yersiniabactin polyketide synthase HMWP1	SRR12396381_contig_29	100	9498	0	17540	9498	100
CP047882.1_cds_QIC59691.1_108	yersiniabactin non-ribosomal peptide synthetase HMWP2	SRR12396381_contig_29	100	6108	0	11280	6108	100
CP047882.1_cds_QIC59692.1_109	yersiniabactin transcriptional regulator YbtA	SRR12396381_contig_29	100	960	0	1773	960	100
CP047882.1_cds_QIC59693.1_110	yersiniabactin ABC transporter ATP-binding/permease protein YbtP	SRR12396381_contig_29	100	1803	0	3330	1803	100
CP047882.1_cds_QIC59694.1_111	yersiniabactin ABC transporter ATP-binding/permease protein YbtQ	SRR12396381_contig_29	100	1803	0	3330	1803	100
CP047882.1_cds_QIC59695.1_112	yersiniabactin-associated zinc MFS transporter YbtX	SRR12396381_contig_29	100	1281	0	2366	1281	100
CP047882.1_cds_QIC59696.1_113	yersiniabactin biosynthesis salicylate synthase YbtS	SRR12396381_contig_29	100	1332	0	2460	1332	100
CP047882.1_cds_QIC59697.1_114	hypothetical protein	SRR12396381_contig_29	100	300	2.01e-156	555	300	100
CP047882.1_cds_QIC59698.1_115	PhoPQ-regulated protein	SRR12396381_contig_29	100	1488	0	2748	1488	100
CP047882.1_cds_QIC59699.1_116	alpha/beta fold hydrolase	SRR12396381_contig_29	100	861	0	1591	861	100
CP047882.1_cds_QIC59700.1_119	tyrosine-type recombinase/integrase	SRR12396381_contig_29	100	1014	0	1873	1014	100
CP047882.1_cds_QIC59701.1_122	hypothetical protein	SRR12396381_contig_29	100	168	2.49e-83	311	168	100
CP047882.1_cds_QIC59702.1_130	MFS transporter	SRR12396381_contig_29	100	1389	0	2566	1389	100
CP047882.1_cds_QIC59703.1_131	NirD/YgiW/YdeI family stress tolerance protein	SRR12396381_contig_29	100	369	0	682	369	100
CP047882.1_cds_QIC59833.1_118	hypothetical protein	SRR12396381_contig_29	100	291	1.96e-151	538	291	100
CP047882.1_cds_QIC59834.1_121	hypothetical protein	SRR12396381_contig_29	100	129	8.70e-62	239	129	100
CP047882.1_cds_QIC59835.1_125	Par-like protein	SRR12396381_contig_29	100	180	5.76e-90	333	180	100
CP047882.1_cds_QIC59675.1_85	IS3 family transposase	SRR12396381_contig_3	97.639	1101	0	1888	1101	100
CP047882.1_cds_GVI52_23680_166	Tn3-like element TnAs1 family transposase	SRR12396381_contig_32	100	1752	0	3236	1752	100
CP047882.1_cds_QIC59711.1_144	class 1 integron integrase IntI1	SRR12396381_contig_32	100	1014	0	1873	1014	100
CP047882.1_cds_QIC59712.1_146	quaternary ammonium compound efflux SMR transporter QacEdelta1	SRR12396381_contig_32	100	348	0	643	348	100
CP047882.1_cds_QIC59713.1_147	sulfonamide-resistant dihydropteroate synthase Sul1	SRR12396381_contig_32	100	840	0	1552	840	100
CP047882.1_cds_QIC59714.1_148	GNAT family N-acetyltransferase	SRR12396381_contig_32	100	501	0	926	501	100
CP047882.1_cds_QIC59715.1_150	IS21-like element IS1326 family transposase	SRR12396381_contig_32	100	1524	0	2815	1524	100
CP047882.1_cds_QIC59716.1_151	AAA family ATPase	SRR12396381_contig_32	100	861	0	1591	861	100
CP047882.1_cds_QIC59717.1_152	DDE-type integrase/transposase/recombinase	SRR12396381_contig_32	100	1716	0	3169	1716	100
CP047882.1_cds_QIC59718.1_153	EAL domain-containing protein	SRR12396381_contig_32	100	708	0	1308	708	100
CP047882.1_cds_QIC59719.1_154	broad-spectrum mercury transporter MerE	SRR12396381_contig_32	100	237	1.63e-121	438	237	100
CP047882.1_cds_QIC59720.1_155	mercury resistance co-regulator MerD	SRR12396381_contig_32	100	363	0	671	363	100
CP047882.1_cds_QIC59721.1_156	mercury(II) reductase	SRR12396381_contig_32	100	1695	0	3131	1695	100
CP047882.1_cds_QIC59722.1_158	mercury resistance system periplasmic binding protein MerP	SRR12396381_contig_32	100	276	4.03e-143	510	276	100
CP047882.1_cds_QIC59723.1_159	mercuric transport protein MerT	SRR12396381_contig_32	100	351	0	649	351	100
CP047882.1_cds_QIC59724.1_160	Hg(II)-responsive transcriptional regulator	SRR12396381_contig_32	100	435	0	804	435	100
CP047882.1_cds_QIC59725.1_161	relaxase	SRR12396381_contig_32	100	243	7.74e-125	449	243	100
CP047882.1_cds_QIC59726.1_163	tetracycline efflux MFS transporter Tet(A)	SRR12396381_contig_32	100	1200	0	2217	1200	100
CP047882.1_cds_QIC59727.1_164	EamA family transporter	SRR12396381_contig_32	100	885	0	1635	885	100
CP047882.1_cds_QIC59728.1_165	isochorismatase family protein	SRR12396381_contig_32	100	393	0	726	393	100
CP047882.1_cds_QIC59729.1_167	hypothetical protein	SRR12396381_contig_32	100	264	1.80e-136	488	264	100
CP047882.1_cds_QIC59730.1_169	transcription termination factor NusG	SRR12396381_contig_32	100	534	0	987	534	100
CP047882.1_cds_QIC59731.1_170	conjugal transfer protein TraC	SRR12396381_contig_32	100	684	0	1264	684	100
CP047882.1_cds_QIC59732.1_171	PilI type IV pilus biogenesis protein	SRR12396381_contig_32	100	255	1.74e-131	472	255	100
CP047882.1_cds_QIC59733.1_172	hypothetical protein	SRR12396381_contig_32	100	261	8.27e-135	483	261	100
CP047882.1_cds_QIC59734.1_173	type IV pilus biogenesis lipoprotein PilL	SRR12396381_contig_32	100	1068	0	1973	1068	100
CP047882.1_cds_QIC59735.1_174	type IV pilus biogenesis protein PilM	SRR12396381_contig_32	100	438	0	809	438	100
CP047882.1_cds_QIC59736.1_175	PilN family type IVB pilus formation outer membrane protein	SRR12396381_contig_32	99.287	1683	0	3042	1683	100
CP047882.1_cds_QIC59737.1_176	type 4b pilus protein Pil02	SRR12396381_contig_32	99.383	1296	0	2350	1296	100
CP047882.1_cds_QIC59738.1_177	type IV pilus biogenesis protein PilP	SRR12396381_contig_32	98.896	453	0	809	453	100
CP047882.1_cds_QIC59739.1_178	ATP-binding protein	SRR12396381_contig_32	98.842	1554	0	2771	1554	100
CP047882.1_cds_QIC59740.1_179	pilus assembly protein PilR	SRR12396381_contig_32	98.343	1086	0	1906	1086	100
CP047882.1_cds_QIC59741.1_180	pilus assembly protein PilX	SRR12396381_contig_32	98.862	615	0	1098	615	100
CP047882.1_cds_QIC59742.1_181	transglycosylase SLT domain-containing protein	SRR12396381_contig_32	99.643	561	0	1026	561	100
CP047882.1_cds_QIC59743.1_182	prepilin peptidase	SRR12396381_contig_32	99.391	657	0	1192	657	100
CP047882.1_cds_QIC59837.1_145	ANT(3'')-Ia family aminoglycoside nucleotidyltransferase AadA1	SRR12396381_contig_32	100	792	0	1463	792	100
CP047882.1_cds_QIC59838.1_149	ATP-binding protein	SRR12396381_contig_32	100	783	0	1447	783	100
CP047882.1_cds_QIC59839.1_157	organomercurial transporter MerC	SRR12396381_contig_32	100	423	0	782	423	100
CP047882.1_cds_QIC59840.1_162	tetracycline resistance transcriptional repressor TetR(A)	SRR12396381_contig_32	100	651	0	1203	651	100
CP047882.1_cds_QIC59841.1_168	conjugal transfer protein TraA	SRR12396381_contig_32	100	237	1.63e-121	438	237	100
CP047882.1_cds_GVI52_22860_2	DDE-type integrase/transposase/recombinase	SRR12396381_contig_35	100	848	0	1567	848	100
CP047882.1_cds_GVI52_22875_5	IS256 family transposase	SRR12396381_contig_35	100	263	6.44e-136	486	263	100
CP047882.1_cds_GVI52_24220_274	Fic family protein	SRR12396381_contig_35	99.907	1077	0	1984	1077	100
CP047882.1_cds_GVI52_24230_276	recombinase family protein	SRR12396381_contig_35	100	641	0	1184	641	100
CP047882.1_cds_GVI52_24235_277	Rpn family recombination-promoting	SRR12396381_contig_35	99.219	512	0	924	512	100
CP047882.1_cds_GVI52_24240_278	transposase	SRR12396381_contig_35	100	1020	0	1884	1020	100
CP047882.1_cds_GVI52_24245_279	IS3 family transposase	SRR12396381_contig_35	100	273	1.85e-141	505	273	100
CP047882.1_cds_GVI52_24250_280	helix-turn-helix domain-containing protein	SRR12396381_contig_35	100	285	4.15e-148	527	285	100
CP047882.1_cds_QIC59619.1_1	repB	SRR12396381_contig_35	100	1011	0	1868	1011	100
CP047882.1_cds_QIC59620.1_3	Hypothetical protein	SRR12396381_contig_35	100	267	3.92e-138	494	267	100
CP047882.1_cds_QIC59621.1_4	Kup potassium transporter	SRR12396381_contig_35	100	1881	0	3474	1881	100
CP047882.1_cds_QIC59622.1_6	Prepilin peptidase	SRR12396381_contig_35	100	759	0	1402	759	100
CP047882.1_cds_QIC59623.1_7	transglycosylase SLT domain-containing protein	SRR12396381_contig_35	100	429	0	793	429	100
CP047882.1_cds_QIC59624.1_8	Hypothetical protein	SRR12396381_contig_35	100	469	0	867	498	94
CP047882.1_cds_QIC59823.1_275	DNA repair protein RadC	SRR12396381_contig_35	100	513	0	948	513	100
CP047882.1_cds_QIC59824.1_281	transposase	SRR12396381_contig_35	100	159	2.34e-78	294	159	100
CP047882.1_cds_QIC59825.1_282	ParB/RepB/Spo0J family plasmid partition	SRR12396381_contig_35	100	960	0	1773	960	100
CP047882.1_cds_QIC59826.1_283	plasmid-partitioning protein SopA	SRR12396381_contig_35	100	1167	0	2156	1167	100
CP047882.1_cds_QIC59846.1_273	MFS transporter	SRR12396381_contig_35	99.918	1221	0	2250	1221	100
CP047882.1_cds_QIC59682.1_98	transporter	SRR12396381_contig_37	95.304	1299	0	2061	1299	100
CP047882.1_cds_GVI52_23280_86	hypothetical protein	SRR12396381_contig_39	100	132	1.92e-63	244	132	100
CP047882.1_cds_GVI52_23290_88	IS256 family transposase	SRR12396381_contig_39	99.559	908	0	1655	908	100
CP047882.1_cds_GVI52_23305_91	IS21 family transposase	SRR12396381_contig_39	100	1503	0	2776	1503	100
CP047882.1_cds_GVI52_23310_92	IS256 family transposase	SRR12396381_contig_39	100	297	9.27e-155	549	297	100
CP047882.1_cds_GVI52_23325_95	IS200/IS605 family transposase	SRR12396381_contig_39	100	437	0	808	437	100
CP047882.1_cds_GVI52_23350_100	transposase	SRR12396381_contig_39	100	267	3.92e-138	494	267	100
CP047882.1_cds_QIC59676.1_87	hypothetical protein	SRR12396381_contig_39	100	1116	0	2061	1116	100
CP047882.1_cds_QIC59677.1_90	ATP-binding protein	SRR12396381_contig_39	100	462	0	854	462	100
CP047882.1_cds_QIC59678.1_93	APH(6) family putative aminoglycoside O-phosphotransferase	SRR12396381_contig_39	100	828	0	1530	828	100
CP047882.1_cds_QIC59679.1_94	hypothetical protein	SRR12396381_contig_39	100	186	2.77e-93	344	186	100
CP047882.1_cds_QIC59680.1_96	helix-turn-helix domain-containing protein	SRR12396381_contig_39	100	300	2.01e-156	555	300	100
CP047882.1_cds_QIC59681.1_97	helix-turn-helix domain-containing protein	SRR12396381_contig_39	100	1215	0	2244	1215	100
CP047882.1_cds_QIC59682.1_98	transporter	SRR12396381_contig_39	100	1299	0	2399	1299	100
CP047882.1_cds_QIC59683.1_99	methionine gamma-lyase	SRR12396381_contig_39	100	1197	0	2211	1197	100
CP047882.1_cds_QIC59832.1_89	ATP-binding protein	SRR12396381_contig_39	100	327	2.17e-171	604	327	100
CP047882.1_cds_GVI52_23540_138	hypothetical protein	SRR12396381_contig_41	100	529	0	977	529	100
CP047882.1_cds_QIC59706.1_134	arginine/agmatine antiporter	SRR12396381_contig_41	100	1338	0	2471	1338	100
CP047882.1_cds_QIC59707.1_135	dicarboxylate transporter/tellurite-resistance protein TehA	SRR12396381_contig_41	100	1074	0	1984	1074	100
CP047882.1_cds_QIC59708.1_136	arginine decarboxylase	SRR12396381_contig_41	99.956	2268	0	4183	2268	100
CP047882.1_cds_QIC59709.1_137	helix-turn-helix domain-containing protein	SRR12396381_contig_41	100	309	2.07e-161	571	309	100
CP047882.1_cds_GVI52_24185_267	transposase	SRR12396381_contig_47	100	350	0	647	350	100
CP047882.1_cds_QIC59815.1_263	DUF1819 family protein	SRR12396381_contig_47	100	240	3.55e-123	444	240	100
CP047882.1_cds_QIC59816.1_264	class 2 integron integrase IntI2	SRR12396381_contig_47	100	978	0	1807	978	100
CP047882.1_cds_QIC59817.1_265	trimethoprim-resistant dihydrofolate reductase DfrA14	SRR12396381_contig_47	100	474	0	876	474	100
CP047882.1_cds_QIC59818.1_266	DUF4156 domain-containing protein	SRR12396381_contig_47	100	204	3.04e-103	377	204	100
CP047882.1_cds_QIC59819.1_268	IS3 family transposase	SRR12396381_contig_47	100	867	0	1602	867	100
CP047882.1_cds_GVI52_23015_33	IS256 family transposase	SRR12396381_contig_5	83.249	985	0	883	974	99
CP047882.1_cds_GVI52_23290_88	IS256 family transposase	SRR12396381_contig_5	89.928	834	0	1075	908	92
CP047882.1_cds_GVI52_23310_92	IS256 family transposase	SRR12396381_contig_5	92.929	297	9.74e-120	433	297	100
CP047882.1_cds_QIC59670.1_80	hypothetical protein	SRR12396381_contig_51	100	363	0	671	363	100
CP047882.1_cds_QIC59671.1_81	CaiF/GrlA family transcriptional regulator	SRR12396381_contig_51	100	438	0	809	438	100
CP047882.1_cds_QIC59672.1_82	hypothetical protein	SRR12396381_contig_51	99.583	480	0	874	480	100
CP047882.1_cds_QIC59674.1_84	EAL domain-containing protein	SRR12396381_contig_52	100	759	0	1402	759	100
CP047882.1_cds_GVI52_23240_78	IS4 family transposase	SRR12396381_contig_55	100	1193	0	2204	1193	100
CP047882.1_cds_QIC59669.1_79	hypothetical protein	SRR12396381_contig_55	100	162	5.15e-80	300	162	100
CP047882.1_cds_GVI52_24235_277	Rpn family recombination-promoting	SRR12396381_contig_57	91.228	513	0	697	512	100
CP047882.1_cds_QIC59705.1_133	Rpn family recombination-promoting nuclease/putative transposase	SRR12396381_contig_57	100	978	0	1807	978	100
CP047882.1_cds_GVI52_23550_140	Rpn family recombination-promoting nuclease/putative transposase	SRR12396381_contig_58	100	372	0	688	372	100
CP047882.1_cds_GVI52_23555_141	hypothetical protein	SRR12396381_contig_58	100	285	4.15e-148	527	285	100
CP047882.1_cds_GVI52_23560_142	hypothetical protein	SRR12396381_contig_58	100	1415	0	2614	1458	97
CP047882.1_cds_QIC59820.1_270	IS3 family transposase	SRR12396381_contig_64	100	807	0	1491	807	100
CP047882.1_cds_QIC59821.1_271	transposase	SRR12396381_contig_64	100	309	2.07e-161	571	309	100
CP047882.1_cds_QIC59625.1_9	IS630 family transposase	SRR12396381_contig_65	100	1038	0	1917	1038	100
CP047882.1_cds_QIC59704.1_132	IS630 family transposase	SRR12396381_contig_65	100	1038	0	1917	1038	100
CP047882.1_cds_QIC59710.1_143	IS6-like element IS26 family transposase	SRR12396381_contig_73	100	640	0	1182	705	91
CP047882.1_cds_QIC59814.1_262	IS6-like element IS26 family transposase	SRR12396381_contig_73	100	640	0	1182	705	91
CP047882.1_cds_QIC59822.1_272	IS6 family transposase	SRR12396381_contig_73	100	640	0	1182	666	96	95.4064	TRUE
CP047882.1_cds_GVI52_23680_166	Tn3-like element TnAs1 family transposase	SRR12396388_contig_15	100	1752	0	3236	1752	100
CP047882.1_cds_GVI52_23970_224	DUF1472 domain-containing protein	SRR12396388_contig_15	99.029	309	2.08e-156	555	309	100
CP047882.1_cds_GVI52_23970_224	DUF1472 domain-containing protein	SRR12396388_contig_15	97.087	309	2.11e-146	521	309	100
CP047882.1_cds_GVI52_23980_226	plasmid SOS inhibition protein A	SRR12396388_contig_15	100	462	0	854	462	100
CP047882.1_cds_GVI52_24045_239	hypothetical protein	SRR12396388_contig_15	97.352	793	0	1347	810	98
CP047882.1_cds_GVI52_24065_243	hypothetical protein	SRR12396388_contig_15	99.016	305	1.23e-153	545	305	99
CP047882.1_cds_QIC59656.1_54	PIN domain-containing protein	SRR12396388_contig_15	84.928	418	3.04e-116	422	417	100
CP047882.1_cds_QIC59657.1_55	AbrB/MazE/SpoVT family DNA-binding domain-containing protein	SRR12396388_contig_15	87.446	231	7.90e-70	267	231	100
CP047882.1_cds_QIC59711.1_144	class 1 integron integrase IntI1	SRR12396388_contig_15	100	1014	0	1873	1014	100
CP047882.1_cds_QIC59712.1_146	quaternary ammonium compound efflux SMR transporter QacEdelta1	SRR12396388_contig_15	100	348	0	643	348	100
CP047882.1_cds_QIC59713.1_147	sulfonamide-resistant dihydropteroate synthase Sul1	SRR12396388_contig_15	100	840	0	1552	840	100
CP047882.1_cds_QIC59714.1_148	GNAT family N-acetyltransferase	SRR12396388_contig_15	100	501	0	926	501	100
CP047882.1_cds_QIC59715.1_150	IS21-like element IS1326 family transposase	SRR12396388_contig_15	100	1524	0	2815	1524	100
CP047882.1_cds_QIC59716.1_151	AAA family ATPase	SRR12396388_contig_15	100	861	0	1591	861	100
CP047882.1_cds_QIC59717.1_152	DDE-type integrase/transposase/recombinase	SRR12396388_contig_15	100	1716	0	3169	1716	100
CP047882.1_cds_QIC59718.1_153	EAL domain-containing protein	SRR12396388_contig_15	100	708	0	1308	708	100
CP047882.1_cds_QIC59719.1_154	broad-spectrum mercury transporter MerE	SRR12396388_contig_15	100	237	1.63e-121	438	237	100
CP047882.1_cds_QIC59720.1_155	mercury resistance co-regulator MerD	SRR12396388_contig_15	100	363	0	671	363	100
CP047882.1_cds_QIC59721.1_156	mercury(II) reductase	SRR12396388_contig_15	100	1695	0	3131	1695	100
CP047882.1_cds_QIC59722.1_158	mercury resistance system periplasmic binding protein MerP	SRR12396388_contig_15	100	276	4.03e-143	510	276	100
CP047882.1_cds_QIC59723.1_159	mercuric transport protein MerT	SRR12396388_contig_15	100	351	0	649	351	100
CP047882.1_cds_QIC59724.1_160	Hg(II)-responsive transcriptional regulator	SRR12396388_contig_15	100	435	0	804	435	100
CP047882.1_cds_QIC59725.1_161	relaxase	SRR12396388_contig_15	100	243	7.74e-125	449	243	100
CP047882.1_cds_QIC59726.1_163	tetracycline efflux MFS transporter Tet(A)	SRR12396388_contig_15	100	1200	0	2217	1200	100
CP047882.1_cds_QIC59727.1_164	EamA family transporter	SRR12396388_contig_15	100	885	0	1635	885	100
CP047882.1_cds_QIC59728.1_165	isochorismatase family protein	SRR12396388_contig_15	100	393	0	726	393	100
CP047882.1_cds_QIC59729.1_167	hypothetical protein	SRR12396388_contig_15	100	264	1.80e-136	488	264	100
CP047882.1_cds_QIC59730.1_169	transcription termination factor NusG	SRR12396388_contig_15	100	534	0	987	534	100
CP047882.1_cds_QIC59731.1_170	conjugal transfer protein TraC	SRR12396388_contig_15	100	684	0	1264	684	100
CP047882.1_cds_QIC59732.1_171	PilI type IV pilus biogenesis protein	SRR12396388_contig_15	100	255	1.74e-131	472	255	100
CP047882.1_cds_QIC59733.1_172	hypothetical protein	SRR12396388_contig_15	100	261	8.27e-135	483	261	100
CP047882.1_cds_QIC59734.1_173	type IV pilus biogenesis lipoprotein PilL	SRR12396388_contig_15	100	1068	0	1973	1068	100
CP047882.1_cds_QIC59735.1_174	type IV pilus biogenesis protein PilM	SRR12396388_contig_15	100	438	0	809	438	100
CP047882.1_cds_QIC59736.1_175	PilN family type IVB pilus formation outer membrane protein	SRR12396388_contig_15	99.287	1683	0	3042	1683	100
CP047882.1_cds_QIC59737.1_176	type 4b pilus protein Pil02	SRR12396388_contig_15	99.383	1296	0	2350	1296	100
CP047882.1_cds_QIC59738.1_177	type IV pilus biogenesis protein PilP	SRR12396388_contig_15	98.896	453	0	809	453	100
CP047882.1_cds_QIC59739.1_178	ATP-binding protein	SRR12396388_contig_15	98.842	1554	0	2771	1554	100
CP047882.1_cds_QIC59740.1_179	pilus assembly protein PilR	SRR12396388_contig_15	98.343	1086	0	1906	1086	100
CP047882.1_cds_QIC59741.1_180	pilus assembly protein PilX	SRR12396388_contig_15	98.862	615	0	1098	615	100
CP047882.1_cds_QIC59742.1_181	transglycosylase SLT domain-containing protein	SRR12396388_contig_15	99.643	561	0	1026	561	100
CP047882.1_cds_QIC59743.1_182	prepilin peptidase	SRR12396388_contig_15	99.391	657	0	1192	657	100
CP047882.1_cds_QIC59744.1_183	shufflon system plasmid conjugative transfer pilus tip adhesin PilV	SRR12396388_contig_15	99.768	1293	0	2372	1293	100
CP047882.1_cds_QIC59745.1_185	conjugal transfer protein TraE	SRR12396388_contig_15	99.394	825	0	1496	825	100
CP047882.1_cds_QIC59746.1_186	conjugal transfer protein TraF	SRR12396388_contig_15	99.751	1203	0	2206	1203	100
CP047882.1_cds_QIC59747.1_187	lipopolysaccharide core heptose(II)-phosphate phosphatase	SRR12396388_contig_15	99.316	585	0	1059	585	100
CP047882.1_cds_QIC59748.1_188	IncI1-type conjugal transfer lipoprotein TraH	SRR12396388_contig_15	100	459	0	848	459	100
CP047882.1_cds_QIC59749.1_189	IncI1-type conjugal transfer lipoprotein TraI	SRR12396388_contig_15	99.756	819	0	1502	819	100
CP047882.1_cds_QIC59750.1_190	plasmid transfer ATPase TraJ	SRR12396388_contig_15	99.391	1149	0	2084	1149	100
CP047882.1_cds_QIC59751.1_191	conjugal transfer protein	SRR12396388_contig_15	99.656	291	9.13e-150	532	291	100
CP047882.1_cds_QIC59752.1_192	DUF1669 domain-containing protein	SRR12396388_contig_15	99.457	552	0	1003	552	100
CP047882.1_cds_QIC59753.1_194	conjugal transfer protein	SRR12396388_contig_15	100	348	0	643	348	100
CP047882.1_cds_QIC59754.1_195	conjugal transfer protein TraM	SRR12396388_contig_15	100	693	0	1280	693	100
CP047882.1_cds_QIC59755.1_196	IncI1-type conjugal transfer protein TraN	SRR12396388_contig_15	99.695	984	0	1801	984	100
CP047882.1_cds_QIC59756.1_197	conjugal transfer protein TraO	SRR12396388_contig_15	99.845	1290	0	2372	1290	100
CP047882.1_cds_QIC59757.1_198	IncI1-type conjugal transfer protein TraP	SRR12396388_contig_15	99.858	705	0	1297	705	100
CP047882.1_cds_QIC59758.1_199	conjugal transfer protein TraQ	SRR12396388_contig_15	100	528	0	976	528	100
CP047882.1_cds_QIC59759.1_200	IncI1-type conjugal transfer protein TraR	SRR12396388_contig_15	99.753	405	0	743	405	100
CP047882.1_cds_QIC59760.1_201	putative conjugal transfer protein TraS	SRR12396388_contig_15	100	189	6.06e-95	350	189	100
CP047882.1_cds_QIC59761.1_202	IncI1-type conjugal transfer protein TraT	SRR12396388_contig_15	99.001	801	0	1435	801	100
CP047882.1_cds_QIC59762.1_203	IncI1-type conjugal transfer protein TraU	SRR12396388_contig_15	99.507	3045	0	5541	3045	100
CP047882.1_cds_QIC59763.1_204	IncI1-type conjugal transfer protein TraV	SRR12396388_contig_15	99.35	615	0	1114	615	100
CP047882.1_cds_QIC59764.1_205	IncI1-type conjugal transfer protein TraW	SRR12396388_contig_15	99.667	1203	0	2200	1203	100
CP047882.1_cds_QIC59765.1_206	IncI1-type conjugal transfer protein TraX	SRR12396388_contig_15	99.487	585	0	1064	585	100
CP047882.1_cds_QIC59768.1_209	HEAT repeat domain-containing protein	SRR12396388_contig_15	100	210	1.45e-106	388	210	100
CP047882.1_cds_QIC59770.1_211	IncI1-type conjugal transfer protein TrbA	SRR12396388_contig_15	99.09	1209	0	2172	1209	100
CP047882.1_cds_QIC59771.1_212	IncI1-type conjugal transfer protein TrbB	SRR12396388_contig_15	99.066	1071	0	1923	1071	100
CP047882.1_cds_QIC59772.1_213	conjugal transfer protein TrbC	SRR12396388_contig_15	99.782	2292	0	4205	2292	100
CP047882.1_cds_QIC59773.1_214	IncI1-type relaxase NikB	SRR12396388_contig_15	99.074	2700	0	4848	2700	100
CP047882.1_cds_QIC59774.1_215	IncI1-type relaxosome accessory protein NikA	SRR12396388_contig_15	100	333	1.02e-174	616	333	100
CP047882.1_cds_QIC59775.1_216	Molybdopterin-guanine dinucleotide biosynthesis protein MobC	SRR12396388_contig_15	99.405	336	4.78e-173	610	336	100
CP047882.1_cds_QIC59776.1_217	DUF4942 domain-containing protein	SRR12396388_contig_15	97.998	849	0	1474	849	100
CP047882.1_cds_QIC59777.1_218	XRE family transcriptional regulator	SRR12396388_contig_15	98.016	252	1.74e-121	438	252	100
CP047882.1_cds_QIC59778.1_219	hypothetical protein	SRR12396388_contig_15	85.135	222	1.46e-51	206	198	100
CP047882.1_cds_QIC59779.1_220	Rpn family recombination-promoting nuclease/putative transposase	SRR12396388_contig_15	98.798	915	0	1629	915	100
CP047882.1_cds_QIC59780.1_221	hypothetical protein	SRR12396388_contig_15	99.625	267	1.82e-136	488	267	100
CP047882.1_cds_QIC59781.1_222	post-segregation killing protein PndC	SRR12396388_contig_15	100	435	0	804	435	100
CP047882.1_cds_QIC59782.1_223	antirestriction protein ArdA	SRR12396388_contig_15	99.202	501	0	904	501	100
CP047882.1_cds_QIC59783.1_225	hypothetical protein	SRR12396388_contig_15	99.497	597	0	1086	597	100
CP047882.1_cds_QIC59787.1_231	ParB/RepB/Spo0J family partition protein	SRR12396388_contig_15	93.874	1959	0	2953	1959	100
CP047882.1_cds_QIC59788.1_232	DUF905 domain-containing protein	SRR12396388_contig_15	89.03	237	1.71e-76	289	234	100
CP047882.1_cds_QIC59789.1_233	single-stranded DNA-binding protein	SRR12396388_contig_15	99.242	528	0	953	528	100
CP047882.1_cds_QIC59790.1_234	hypothetical protein	SRR12396388_contig_15	98.408	314	2.75e-155	551	315	99
CP047882.1_cds_QIC59791.1_235	hypothetical protein	SRR12396388_contig_15	94.792	192	6.30e-80	300	192	100
CP047882.1_cds_QIC59792.1_236	DUF1380 domain-containing protein	SRR12396388_contig_15	96.462	424	0	699	423	100
CP047882.1_cds_QIC59793.1_237	antirestriction protein	SRR12396388_contig_15	98.592	426	0	754	426	100
CP047882.1_cds_QIC59794.1_238	DUF1472 domain-containing protein	SRR12396388_contig_15	98.08	573	0	998	573	100
CP047882.1_cds_QIC59795.1_240	DUF1380 domain-containing protein	SRR12396388_contig_15	91.724	435	2.94e-171	604	435	100
CP047882.1_cds_QIC59797.1_242	DNA methylase	SRR12396388_contig_15	93.149	686	0	1003	684	100
CP047882.1_cds_QIC59798.1_245	protein ImpC	SRR12396388_contig_15	100	249	3.67e-128	460	249	100
CP047882.1_cds_QIC59799.1_246	translesion error-prone DNA polymerase V autoproteolytic subunit	SRR12396388_contig_15	100	438	0	809	438	100
CP047882.1_cds_QIC59800.1_247	translesion error-prone DNA polymerase V subunit UmuC	SRR12396388_contig_15	99.179	1218	0	2194	1275	96
CP047882.1_cds_QIC59805.1_252	tyrosine-type recombinase/integrase	SRR12396388_contig_15	92.138	725	0	1022	780	93
CP047882.1_cds_QIC59810.1_257	hypothetical protein	SRR12396388_contig_15	96.899	258	8.34e-120	433	258	100
CP047882.1_cds_QIC59811.1_258	hypothetical protein	SRR12396388_contig_15	96.447	591	0	976	591	100
CP047882.1_cds_QIC59812.1_259	AAA family ATPase	SRR12396388_contig_15	97.047	1558	0	2621	1557	100
CP047882.1_cds_QIC59813.1_260	proQ/FINO family protein	SRR12396388_contig_15	95.955	618	0	1003	618	100
CP047882.1_cds_QIC59837.1_145	ANT(3'')-Ia family aminoglycoside nucleotidyltransferase AadA1	SRR12396388_contig_15	100	792	0	1463	792	100
CP047882.1_cds_QIC59838.1_149	ATP-binding protein	SRR12396388_contig_15	100	783	0	1447	783	100
CP047882.1_cds_QIC59839.1_157	organomercurial transporter MerC	SRR12396388_contig_15	100	423	0	782	423	100
CP047882.1_cds_QIC59840.1_162	tetracycline resistance transcriptional repressor TetR(A)	SRR12396388_contig_15	100	651	0	1203	651	100
CP047882.1_cds_QIC59841.1_168	conjugal transfer protein TraA	SRR12396388_contig_15	100	237	1.63e-121	438	237	100
CP047882.1_cds_QIC59842.1_193	DNA primase	SRR12396388_contig_15	95.78	3768	0	6078	3768	100
CP047882.1_cds_QIC59843.1_230	conjugation system SOS inhibitor PsiB	SRR12396388_contig_15	98.391	435	0	765	435	100
CP047882.1_cds_QIC59844.1_244	DUF1281 domain-containing protein	SRR12396388_contig_15	93.031	904	0	1319	903	100
CP047882.1_cds_QIC59675.1_85	IS3 family transposase	SRR12396388_contig_2	97.639	1101	0	1888	1101	100
CP047882.1_cds_GVI52_23280_86	hypothetical protein	SRR12396388_contig_28	100	132	1.92e-63	244	132	100
CP047882.1_cds_GVI52_23290_88	IS256 family transposase	SRR12396388_contig_28	99.559	908	0	1655	908	100
CP047882.1_cds_GVI52_23305_91	IS21 family transposase	SRR12396388_contig_28	100	1503	0	2776	1503	100
CP047882.1_cds_GVI52_23310_92	IS256 family transposase	SRR12396388_contig_28	100	297	9.27e-155	549	297	100
CP047882.1_cds_GVI52_23325_95	IS200/IS605 family transposase	SRR12396388_contig_28	100	437	0	808	437	100
CP047882.1_cds_GVI52_23350_100	transposase	SRR12396388_contig_28	100	267	3.92e-138	494	267	100
CP047882.1_cds_GVI52_23435_117	NAD(P)-dependent oxidoreductase	SRR12396388_contig_28	100	90	2.59e-40	167	90	100
CP047882.1_cds_GVI52_23450_120	IS256 family transposase	SRR12396388_contig_28	100	138	9.39e-67	255	138	100
CP047882.1_cds_GVI52_23465_123	transposase	SRR12396388_contig_28	100	105	1.46e-48	195	105	100
CP047882.1_cds_GVI52_23470_124	tyrosine-type recombinase/integrase	SRR12396388_contig_28	100	609	0	1125	609	100
CP047882.1_cds_GVI52_23480_126	IS110 family transposase	SRR12396388_contig_28	100	192	1.33e-96	355	192	100
CP047882.1_cds_GVI52_23485_127	IS3 family transposase	SRR12396388_contig_28	100	414	0	765	414	100
CP047882.1_cds_GVI52_23490_128	pilus assembly protein	SRR12396388_contig_28	100	105	1.46e-48	195	105	100
CP047882.1_cds_GVI52_23495_129	hypothetical protein	SRR12396388_contig_28	100	188	2.16e-94	348	188	100
CP047882.1_cds_QIC59676.1_87	hypothetical protein	SRR12396388_contig_28	100	1116	0	2061	1116	100
CP047882.1_cds_QIC59677.1_90	ATP-binding protein	SRR12396388_contig_28	100	462	0	854	462	100
CP047882.1_cds_QIC59678.1_93	APH(6) family putative aminoglycoside O-phosphotransferase	SRR12396388_contig_28	100	828	0	1530	828	100
CP047882.1_cds_QIC59679.1_94	hypothetical protein	SRR12396388_contig_28	100	186	2.77e-93	344	186	100
CP047882.1_cds_QIC59680.1_96	helix-turn-helix domain-containing protein	SRR12396388_contig_28	100	300	2.01e-156	555	300	100
CP047882.1_cds_QIC59681.1_97	helix-turn-helix domain-containing protein	SRR12396388_contig_28	100	1215	0	2244	1215	100
CP047882.1_cds_QIC59682.1_98	transporter	SRR12396388_contig_28	100	1299	0	2399	1299	100
CP047882.1_cds_QIC59683.1_99	methionine gamma-lyase	SRR12396388_contig_28	100	1197	0	2211	1197	100
CP047882.1_cds_QIC59684.1_101	hypothetical protein	SRR12396388_contig_28	100	258	3.80e-133	477	258	100
CP047882.1_cds_QIC59685.1_102	N-acetylmuramoyl-L-alanine amidase	SRR12396388_contig_28	100	789	0	1458	789	100
CP047882.1_cds_QIC59686.1_103	siderophore yersiniabactin receptor FyuA	SRR12396388_contig_28	100	2022	0	3735	2022	100
CP047882.1_cds_QIC59687.1_104	yersiniabactin biosynthesis salycil-AMP ligase YbtE	SRR12396388_contig_28	100	1578	0	2915	1578	100
CP047882.1_cds_QIC59688.1_105	yersiniabactin biosynthesis thioesterase YbtT	SRR12396388_contig_28	100	804	0	1485	804	100
CP047882.1_cds_QIC59689.1_106	yersiniabactin biosynthesis oxidoreductase YbtU	SRR12396388_contig_28	100	1101	0	2034	1101	100
CP047882.1_cds_QIC59690.1_107	yersiniabactin polyketide synthase HMWP1	SRR12396388_contig_28	100	9498	0	17540	9498	100
CP047882.1_cds_QIC59691.1_108	yersiniabactin non-ribosomal peptide synthetase HMWP2	SRR12396388_contig_28	100	6108	0	11280	6108	100
CP047882.1_cds_QIC59692.1_109	yersiniabactin transcriptional regulator YbtA	SRR12396388_contig_28	100	960	0	1773	960	100
CP047882.1_cds_QIC59693.1_110	yersiniabactin ABC transporter ATP-binding/permease protein YbtP	SRR12396388_contig_28	100	1803	0	3330	1803	100
CP047882.1_cds_QIC59694.1_111	yersiniabactin ABC transporter ATP-binding/permease protein YbtQ	SRR12396388_contig_28	100	1803	0	3330	1803	100
CP047882.1_cds_QIC59695.1_112	yersiniabactin-associated zinc MFS transporter YbtX	SRR12396388_contig_28	100	1281	0	2366	1281	100
CP047882.1_cds_QIC59696.1_113	yersiniabactin biosynthesis salicylate synthase YbtS	SRR12396388_contig_28	100	1332	0	2460	1332	100
CP047882.1_cds_QIC59697.1_114	hypothetical protein	SRR12396388_contig_28	100	300	2.01e-156	555	300	100
CP047882.1_cds_QIC59698.1_115	PhoPQ-regulated protein	SRR12396388_contig_28	100	1488	0	2748	1488	100
CP047882.1_cds_QIC59699.1_116	alpha/beta fold hydrolase	SRR12396388_contig_28	100	861	0	1591	861	100
CP047882.1_cds_QIC59700.1_119	tyrosine-type recombinase/integrase	SRR12396388_contig_28	100	1014	0	1873	1014	100
[truncated: 30,837 more rows]
